# Supplementary material for: Transcriptome analyses to investigate symbiotic relationships between marine protists
Source: Front Microbiol. 2015 Mar 17;6:98. doi: 10.3389/fmicb.2015.00098 (PMC4362344; doi:10.3389/fmicb.2015.00098)
Supplement: Supplementary file 1 [file DataSheet1.ZIP]

Archive with 9 entries (9 files):
- Supplementary Figure S3.pdf
- Supplementary Table S1.xlsx
- Supplementary Table S2.xlsx
- Supplementary Table S3.xlsx
- Supplementary Table S4.xlsx
- Supplementary Table S5.xlsx
- Supplementary Table S6.xlsx
- Supplementary Figure S1.pdf
- Supplementary Figure S2.pdf
