# Supplementary material for: Transcriptome analyses to investigate symbiotic relationships between marine protists
Source: Front Microbiol. 2015 Mar 17;6:98. doi: 10.3389/fmicb.2015.00098 (PMC4362344; doi:10.3389/fmicb.2015.00098)
Supplement: Supplementary file 1 [file DataSheet1.ZIP › Supplementary Table S1.xlsx]

## Sheet: Supplementary Table S1
Supplementary Table S1. List of GO terms found within our holobionts
GO term	Description	Function	A. elongata	Collozoum sp.	S. streptacantha	A. scolymantha
GO:0000003	reproduction	P	2	19	8	23
GO:0000015	phosphopyruvate hydratase complex	C	3	1	4	7
GO:0000018	regulation of DNA recombination	P	1	NA	NA	NA
GO:0000022	mitotic spindle elongation	P	2	4	1	5
GO:0000036	ACP phosphopantetheine attachment site binding involved in fatty acid biosynthetic process	F	3	NA	NA	10
GO:0000049	tRNA binding	F	22	25	23	16
GO:0000051	urea cycle intermediate metabolic process	P	4	1	4	1
GO:0000062	fatty-acyl-CoA binding	F	2	2	NA	2
GO:0000070	mitotic sister chromatid segregation	P	1	3	4	NA
GO:0000075	cell cycle checkpoint	P	1	3	3	7
GO:0000084	S phase of mitotic cell cycle	P	14	13	21	26
GO:0000086	G2/M transition of mitotic cell cycle	P	4	20	18	35
GO:0000087	M phase of mitotic cell cycle	P	1	NA	1	2
GO:0000103	sulfate assimilation	P	2	5	NA	1
GO:0000104	succinate dehydrogenase activity	F	1	5	5	7
GO:0000105	histidine biosynthetic process	P	1	4	2	3
GO:0000118	histone deacetylase complex	C	9	4	6	5
GO:0000122	negative regulation of transcription from RNA polymerase II promoter	P	7	3	12	26
GO:0000125	PCAF complex	C	1	NA	NA	NA
GO:0000139	Golgi membrane	C	3	13	7	14
GO:0000146	microfilament motor activity	F	1	1	NA	7
GO:0000154	rRNA modification	P	1	NA	1	1
GO:0000155	two-component sensor activity	F	16	4	3	2
GO:0000156	two-component response regulator activity	F	33	11	10	2
GO:0000160	two-component signal transduction system (phosphorelay)	P	37	14	12	3
GO:0000162	tryptophan biosynthetic process	P	25	17	16	25
GO:0000165	MAPK cascade	P	1	1	NA	1
GO:0000166	nucleotide binding	F	201	531	386	665
GO:0000175	3'-5'-exoribonuclease activity	F	2	2	4	2
GO:0000183	chromatin silencing at rDNA	P	2	NA	NA	1
GO:0000186	activation of MAPKK activity	P	1	2	1	6
GO:0000187	activation of MAPK activity	P	12	5	4	12
GO:0000209	protein polyubiquitination	P	14	12	20	22
GO:0000216	M/G1 transition of mitotic cell cycle	P	14	12	19	23
GO:0000226	microtubule cytoskeleton organization	P	1	2	7	10
GO:0000235	astral microtubule	C	3	2	1	4
GO:0000236	mitotic prometaphase	P	1	3	5	16
GO:0000242	pericentriolar material	C	1	1	1	4
GO:0000244	assembly of spliceosomal tri-snRNP	P	2	1	NA	2
GO:0000270	peptidoglycan metabolic process	P	4	NA	2	NA
GO:0000271	polysaccharide biosynthetic process	P	2	NA	1	2
GO:0000272	polysaccharide catabolic process	P	1	1	NA	3
GO:0000287	magnesium ion binding	F	47	24	44	61
GO:0000289	nuclear-transcribed mRNA poly(A) tail shortening	P	1	2	4	6
GO:0000325	plant-type vacuole	C	2	NA	NA	7
GO:0000381	regulation of alternative nuclear mRNA splicing, via spliceosome	P	1	3	1	10
GO:0000398	nuclear mRNA splicing, via spliceosome	P	8	14	23	35
GO:0000400	four-way junction DNA binding	F	1	NA	1	2
GO:0000413	protein peptidyl-prolyl isomerization	P	16	17	21	21
GO:0000462	maturation of SSU-rRNA from tricistronic rRNA transcript (SSU-rRNA, 5.8S rRNA, LSU-rRNA)	P	1	NA	1	4
GO:0000463	maturation of LSU-rRNA from tricistronic rRNA transcript (SSU-rRNA, 5.8S rRNA, LSU-rRNA)	P	1	NA	NA	1
GO:0000466	maturation of 5.8S rRNA from tricistronic rRNA transcript (SSU-rRNA, 5.8S rRNA, LSU-rRNA)	P	1	NA	NA	1
GO:0000502	proteasome complex	C	2	31	32	33
GO:0000712	resolution of meiotic recombination intermediates	P	1	NA	1	1
GO:0000719	photoreactive repair	P	1	7	1	2
GO:0000723	telomere maintenance	P	1	2	3	5
GO:0000724	double-strand break repair via homologous recombination	P	1	1	3	2
GO:0000775	chromosome, centromeric region	C	1	14	2	8
GO:0000776	kinetochore	C	2	6	5	8
GO:0000785	chromatin	C	5	11	20	21
GO:0000786	nucleosome	C	2	2	7	11
GO:0000792	heterochromatin	C	1	NA	3	3
GO:0000795	synaptonemal complex	C	1	NA	3	4
GO:0000819	sister chromatid segregation	P	1	1	NA	1
GO:0000902	cell morphogenesis	P	3	3	4	10
GO:0000910	cytokinesis	P	2	8	5	13
GO:0000918	barrier septum site selection	P	1	NA	NA	NA
GO:0000922	spindle pole	C	2	11	4	5
GO:0000942	condensed nuclear chromosome outer kinetochore	C	1	NA	NA	2
GO:0001047	core promoter binding	F	4	NA	NA	1
GO:0001106	RNA polymerase II transcription corepressor activity	F	4	NA	NA	1
GO:0001510	RNA methylation	P	3	1	3	3
GO:0001516	prostaglandin biosynthetic process	P	3	NA	NA	NA
GO:0001522	pseudouridine synthesis	P	1	2	2	2
GO:0001539	ciliary or flagellar motility	P	10	13	10	2
GO:0001558	regulation of cell growth	P	1	2	1	1
GO:0001578	microtubule bundle formation	P	1	2	1	3
GO:0001654	eye development	P	1	NA	2	2
GO:0001666	response to hypoxia	P	1	3	5	10
GO:0001669	acrosomal vesicle	C	1	NA	1	2
GO:0001672	regulation of chromatin assembly or disassembly	P	1	NA	3	NA
GO:0001675	acrosome assembly	P	1	NA	2	2
GO:0001676	long-chain fatty acid metabolic process	P	1	5	2	1
GO:0001725	stress fiber	C	3	3	4	4
GO:0001764	neuron migration	P	3	5	5	13
GO:0001786	phosphatidylserine binding	F	1	NA	NA	3
GO:0001818	negative regulation of cytokine production	P	1	1	NA	NA
GO:0001824	blastocyst development	P	1	2	NA	1
GO:0001882	nucleoside binding	F	2	NA	3	NA
GO:0001889	liver development	P	2	2	2	4
GO:0001890	placenta development	P	1	2	NA	2
GO:0001892	embryonic placenta development	P	1	1	1	2
GO:0001913	T cell mediated cytotoxicity	P	1	NA	1	4
GO:0001916	positive regulation of T cell mediated cytotoxicity	P	1	NA	NA	NA
GO:0001934	positive regulation of protein phosphorylation	P	1	8	NA	16
GO:0001948	glycoprotein binding	F	9	3	3	12
GO:0001968	fibronectin binding	F	1	NA	1	NA
GO:0002009	morphogenesis of an epithelium	P	3	10	6	8
GO:0002026	regulation of the force of heart contraction	P	1	1	2	11
GO:0002039	p53 binding	F	1	1	NA	6
GO:0002093	auditory receptor cell morphogenesis	P	1	4	1	5
GO:0002119	nematode larval development	P	4	31	17	28
GO:0002218	activation of innate immune response	P	1	1	NA	2
GO:0002224	toll-like receptor signaling pathway	P	1	1	NA	NA
GO:0002372	myeloid dendritic cell cytokine production	P	1	NA	NA	NA
GO:0002474	antigen processing and presentation of peptide antigen via MHC class I	P	15	12	19	22
GO:0002502	peptide antigen assembly with MHC class I protein complex	P	1	NA	1	NA
GO:0002551	mast cell chemotaxis	P	1	4	NA	3
GO:0002576	platelet degranulation	P	1	12	2	5
GO:0002755	MyD88-dependent toll-like receptor signaling pathway	P	12	4	3	15
GO:0002756	MyD88-independent toll-like receptor signaling pathway	P	12	4	3	13
GO:0003333	amino acid transmembrane transport	P	1	NA	2	3
GO:0003382	epithelial cell morphogenesis	P	1	4	1	5
GO:0003676	nucleic acid binding	F	52	128	88	145
GO:0003677	DNA binding	F	129	79	124	111
GO:0003678	DNA helicase activity	F	3	9	4	2
GO:0003682	chromatin binding	F	4	8	12	15
GO:0003684	damaged DNA binding	F	4	17	11	9
GO:0003690	double-stranded DNA binding	F	6	NA	5	2
GO:0003700	sequence-specific DNA binding transcription factor activity	F	81	11	NA	20
GO:0003713	transcription coactivator activity	F	3	7	6	8
GO:0003714	transcription corepressor activity	F	1	NA	6	7
GO:0003720	telomerase activity	F	1	NA	NA	NA
GO:0003723	RNA binding	F	45	70	115	125
GO:0003724	RNA helicase activity	F	4	4	4	3
GO:0003729	mRNA binding	F	6	14	10	17
GO:0003735	structural constituent of ribosome	F	119	100	208	243
GO:0003743	translation initiation factor activity	F	17	21	35	30
GO:0003746	translation elongation factor activity	F	32	37	90	60
GO:0003755	peptidyl-prolyl cis-trans isomerase activity	F	16	17	21	21
GO:0003756	protein disulfide isomerase activity	F	1	2	4	1
GO:0003774	motor activity	F	6	21	23	38
GO:0003777	microtubule motor activity	F	6	76	36	31
GO:0003779	actin binding	F	4	6	13	30
GO:0003824	catalytic activity	F	76	179	138	368
GO:0003842	1-pyrroline-5-carboxylate dehydrogenase activity	F	1	4	NA	1
GO:0003849	3-deoxy-7-phosphoheptulonate synthase activity	F	1	NA	1	NA
GO:0003852	2-isopropylmalate synthase activity	F	1	NA	NA	1
GO:0003856	3-dehydroquinate synthase activity	F	3	4	1	1
GO:0003857	3-hydroxyacyl-CoA dehydrogenase activity	F	6	2	16	2
GO:0003868	4-hydroxyphenylpyruvate dioxygenase activity	F	5	1	2	NA
GO:0003874	6-pyruvoyltetrahydropterin synthase activity	F	1	NA	1	NA
GO:0003878	ATP citrate synthase activity	F	2	2	5	2
GO:0003887	DNA-directed DNA polymerase activity	F	5	3	5	8
GO:0003899	DNA-directed RNA polymerase activity	F	28	12	32	23
GO:0003904	deoxyribodipyrimidine photo-lyase activity	F	2	10	1	2
GO:0003905	alkylbase DNA N-glycosylase activity	F	1	NA	2	NA
GO:0003909	DNA ligase activity	F	1	NA	1	1
GO:0003911	DNA ligase (NAD+) activity	F	1	NA	NA	NA
GO:0003913	DNA photolyase activity	F	8	2	NA	4
GO:0003916	DNA topoisomerase activity	F	2	9	5	4
GO:0003917	DNA topoisomerase type I activity	F	15	4	3	2
GO:0003918	DNA topoisomerase (ATP-hydrolyzing) activity	F	25	13	13	6
GO:0003919	FMN adenylyltransferase activity	F	1	NA	NA	1
GO:0003924	GTPase activity	F	74	133	308	140
GO:0003938	IMP dehydrogenase activity	F	3	2	3	NA
GO:0003941	L-serine ammonia-lyase activity	F	6	NA	NA	NA
GO:0003942	N-acetyl-gamma-glutamyl-phosphate reductase activity	F	1	NA	2	NA
GO:0003950	NAD+ ADP-ribosyltransferase activity	F	2	3	2	11
GO:0003951	NAD+ kinase activity	F	1	NA	NA	1
GO:0003959	NADPH dehydrogenase activity	F	1	NA	NA	NA
GO:0003960	NADPH:quinone reductase activity	F	2	NA	NA	NA
GO:0003961	O-acetylhomoserine aminocarboxypropyltransferase activity	F	2	NA	2	NA
GO:0003968	RNA-directed RNA polymerase activity	F	1	NA	NA	3
GO:0003977	UDP-N-acetylglucosamine diphosphorylase activity	F	1	NA	NA	NA
GO:0003979	UDP-glucose 6-dehydrogenase activity	F	3	8	2	1
GO:0003983	UTP:glucose-1-phosphate uridylyltransferase activity	F	3	1	NA	NA
GO:0003984	acetolactate synthase activity	F	1	1	2	NA
GO:0003985	acetyl-CoA C-acetyltransferase activity	F	6	3	7	2
GO:0003987	acetate-CoA ligase activity	F	1	NA	3	3
GO:0003988	acetyl-CoA C-acyltransferase activity	F	1	NA	NA	1
GO:0003994	aconitate hydratase activity	F	1	7	8	8
GO:0003995	acyl-CoA dehydrogenase activity	F	2	7	5	12
GO:0004003	ATP-dependent DNA helicase activity	F	2	5	7	5
GO:0004004	ATP-dependent RNA helicase activity	F	4	5	5	3
GO:0004013	adenosylhomocysteinase activity	F	2	12	9	7
GO:0004014	adenosylmethionine decarboxylase activity	F	3	NA	NA	NA
GO:0004017	adenylate kinase activity	F	7	3	3	3
GO:0004018	N6-(1,2-dicarboxyethyl)AMP AMP-lyase (fumarate-forming) activity	F	2	4	3	2
GO:0004019	adenylosuccinate synthase activity	F	2	NA	1	NA
GO:0004022	alcohol dehydrogenase (NAD) activity	F	5	NA	3	4
GO:0004028	3-chloroallyl aldehyde dehydrogenase activity	F	1	NA	1	2
GO:0004029	aldehyde dehydrogenase (NAD) activity	F	3	6	3	6
GO:0004035	alkaline phosphatase activity	F	3	NA	NA	NA
GO:0004042	acetyl-CoA:L-glutamate N-acetyltransferase activity	F	3	NA	NA	NA
GO:0004048	anthranilate phosphoribosyltransferase activity	F	1	NA	NA	NA
GO:0004056	argininosuccinate lyase activity	F	1	NA	2	NA
GO:0004057	arginyltransferase activity	F	4	NA	NA	NA
GO:0004065	arylsulfatase activity	F	2	NA	1	7
GO:0004067	asparaginase activity	F	6	NA	NA	NA
GO:0004069	L-aspartate:2-oxoglutarate aminotransferase activity	F	1	NA	1	1
GO:0004070	aspartate carbamoyltransferase activity	F	1	1	3	NA
GO:0004073	aspartate-semialdehyde dehydrogenase activity	F	1	NA	2	NA
GO:0004075	biotin carboxylase activity	F	1	3	NA	6
GO:0004085	butyryl-CoA dehydrogenase activity	F	4	1	9	3
GO:0004087	carbamoyl-phosphate synthase (ammonia) activity	F	1	NA	1	NA
GO:0004088	carbamoyl-phosphate synthase (glutamine-hydrolyzing) activity	F	5	3	8	NA
GO:0004090	carbonyl reductase (NADPH) activity	F	3	NA	NA	1
GO:0004096	catalase activity	F	3	NA	4	2
GO:0004108	citrate (Si)-synthase activity	F	2	8	5	1
GO:0004109	coproporphyrinogen oxidase activity	F	2	NA	1	NA
GO:0004123	cystathionine gamma-lyase activity	F	1	7	2	NA
GO:0004124	cysteine synthase activity	F	6	2	5	1
GO:0004127	cytidylate kinase activity	F	2	NA	NA	2
GO:0004129	cytochrome-c oxidase activity	F	1	7	30	26
GO:0004148	dihydrolipoyl dehydrogenase activity	F	3	2	9	4
GO:0004149	dihydrolipoyllysine-residue succinyltransferase activity	F	2	4	8	1
GO:0004151	dihydroorotase activity	F	2	NA	2	NA
GO:0004161	dimethylallyltranstransferase activity	F	2	1	NA	NA
GO:0004165	dodecenoyl-CoA delta-isomerase activity	F	3	NA	14	1
GO:0004175	endopeptidase activity	F	4	6	8	11
GO:0004176	ATP-dependent peptidase activity	F	18	1	8	5
GO:0004177	aminopeptidase activity	F	5	9	12	13
GO:0004180	carboxypeptidase activity	F	8	4	10	9
GO:0004181	metallocarboxypeptidase activity	F	1	3	NA	7
GO:0004190	aspartic-type endopeptidase activity	F	1	NA	4	4
GO:0004197	cysteine-type endopeptidase activity	F	8	10	8	13
GO:0004221	ubiquitin thiolesterase activity	F	4	10	8	10
GO:0004222	metalloendopeptidase activity	F	25	7	29	18
GO:0004252	serine-type endopeptidase activity	F	27	2	15	17
GO:0004298	threonine-type endopeptidase activity	F	6	3	14	19
GO:0004300	enoyl-CoA hydratase activity	F	4	NA	16	1
GO:0004311	farnesyltranstransferase activity	F	1	NA	NA	NA
GO:0004315	3-oxoacyl-[acyl-carrier-protein] synthase activity	F	1	1	2	1
GO:0004316	3-oxoacyl-[acyl-carrier-protein] reductase (NADPH) activity	F	6	NA	NA	4
GO:0004322	ferroxidase activity	F	1	NA	NA	1
GO:0004324	ferredoxin-NADP+ reductase activity	F	2	NA	NA	NA
GO:0004325	ferrochelatase activity	F	5	1	4	NA
GO:0004332	fructose-bisphosphate aldolase activity	F	4	6	2	1
GO:0004337	geranyltranstransferase activity	F	2	1	NA	NA
GO:0004347	glucose-6-phosphate isomerase activity	F	2	NA	2	1
GO:0004352	glutamate dehydrogenase (NAD+) activity	F	1	NA	NA	3
GO:0004362	glutathione-disulfide reductase activity	F	2	1	1	1
GO:0004363	glutathione synthase activity	F	4	NA	NA	1
GO:0004364	glutathione transferase activity	F	1	NA	3	1
GO:0004365	glyceraldehyde-3-phosphate dehydrogenase (NAD+) (phosphorylating) activity	F	3	2	NA	6
GO:0004367	glycerol-3-phosphate dehydrogenase [NAD+] activity	F	3	2	NA	1
GO:0004372	glycine hydroxymethyltransferase activity	F	2	5	3	3
GO:0004386	helicase activity	F	35	56	49	50
GO:0004402	histone acetyltransferase activity	F	1	1	2	NA
GO:0004407	histone deacetylase activity	F	1	3	1	1
GO:0004427	inorganic diphosphatase activity	F	6	5	4	11
GO:0004445	inositol-polyphosphate 5-phosphatase activity	F	1	NA	NA	1
GO:0004448	isocitrate dehydrogenase activity	F	1	NA	NA	NA
GO:0004450	isocitrate dehydrogenase (NADP+) activity	F	9	NA	4	6
GO:0004451	isocitrate lyase activity	F	1	1	NA	NA
GO:0004455	ketol-acid reductoisomerase activity	F	1	NA	3	NA
GO:0004462	lactoylglutathione lyase activity	F	1	NA	3	NA
GO:0004467	long-chain fatty acid-CoA ligase activity	F	3	12	NA	2
GO:0004473	malate dehydrogenase (oxaloacetate-decarboxylating) (NADP+) activity	F	1	NA	2	NA
GO:0004474	malate synthase activity	F	6	NA	1	NA
GO:0004477	methenyltetrahydrofolate cyclohydrolase activity	F	1	4	1	NA
GO:0004478	methionine adenosyltransferase activity	F	3	5	3	4
GO:0004485	methylcrotonoyl-CoA carboxylase activity	F	1	1	2	2
GO:0004488	methylenetetrahydrofolate dehydrogenase (NADP+) activity	F	1	4	1	2
GO:0004491	methylmalonate-semialdehyde dehydrogenase (acylating) activity	F	1	4	5	3
GO:0004497	monooxygenase activity	F	1	5	5	4
GO:0004505	phenylalanine 4-monooxygenase activity	F	7	NA	2	1
GO:0004518	nuclease activity	F	3	7	4	7
GO:0004519	endonuclease activity	F	8	6	8	15
GO:0004521	endoribonuclease activity	F	2	NA	NA	NA
GO:0004523	ribonuclease H activity	F	1	1	1	2
GO:0004527	exonuclease activity	F	6	7	9	6
GO:0004540	ribonuclease activity	F	3	NA	1	2
GO:0004553	hydrolase activity, hydrolyzing O-glycosyl compounds	F	2	7	12	100
GO:0004558	alpha-glucosidase activity	F	1	1	NA	3
GO:0004579	dolichyl-diphosphooligosaccharide-protein glycotransferase activity	F	2	NA	2	8
GO:0004591	oxoglutarate dehydrogenase (succinyl-transferring) activity	F	6	5	8	2
GO:0004601	peroxidase activity	F	9	6	3	9
GO:0004612	phosphoenolpyruvate carboxykinase (ATP) activity	F	3	NA	1	NA
GO:0004614	phosphoglucomutase activity	F	2	NA	2	5
GO:0004616	phosphogluconate dehydrogenase (decarboxylating) activity	F	1	2	4	2
GO:0004618	phosphoglycerate kinase activity	F	1	2	5	NA
GO:0004634	phosphopyruvate hydratase activity	F	3	1	4	7
GO:0004654	polyribonucleotide nucleotidyltransferase activity	F	2	1	4	1
GO:0004667	prostaglandin-D synthase activity	F	3	NA	NA	NA
GO:0004672	protein kinase activity	F	33	126	53	208
GO:0004673	protein histidine kinase activity	F	1	3	2	7
GO:0004674	protein serine/threonine kinase activity	F	31	193	54	184
GO:0004683	calmodulin-dependent protein kinase activity	F	2	11	NA	5
GO:0004691	cAMP-dependent protein kinase activity	F	1	8	2	7
GO:0004692	cGMP-dependent protein kinase activity	F	1	6	1	5
GO:0004711	ribosomal protein S6 kinase activity	F	1	1	NA	NA
GO:0004713	protein tyrosine kinase activity	F	5	6	NA	8
GO:0004715	non-membrane spanning protein tyrosine kinase activity	F	3	6	6	1
GO:0004721	phosphoprotein phosphatase activity	F	5	31	14	32
GO:0004722	protein serine/threonine phosphatase activity	F	1	11	7	8
GO:0004725	protein tyrosine phosphatase activity	F	1	4	1	12
GO:0004731	purine-nucleoside phosphorylase activity	F	1	NA	NA	NA
GO:0004735	pyrroline-5-carboxylate reductase activity	F	4	NA	1	1
GO:0004739	pyruvate dehydrogenase (acetyl-transferring) activity	F	5	1	10	4
GO:0004743	pyruvate kinase activity	F	3	2	2	NA
GO:0004747	ribokinase activity	F	1	NA	NA	NA
GO:0004748	ribonucleoside-diphosphate reductase activity, thioredoxin disulfide as acceptor	F	2	14	NA	11
GO:0004749	ribose phosphate diphosphokinase activity	F	1	1	1	2
GO:0004765	shikimate kinase activity	F	1	NA	NA	NA
GO:0004767	sphingomyelin phosphodiesterase activity	F	1	1	NA	1
GO:0004768	stearoyl-CoA 9-desaturase activity	F	2	2	NA	NA
GO:0004775	succinate-CoA ligase (ADP-forming) activity	F	4	3	14	6
GO:0004777	succinate-semialdehyde dehydrogenase (NAD+) activity	F	1	2	NA	NA
GO:0004781	sulfate adenylyltransferase (ATP) activity	F	4	5	1	NA
GO:0004783	sulfite reductase (NADPH) activity	F	1	NA	NA	1
GO:0004784	superoxide dismutase activity	F	1	2	2	2
GO:0004794	L-threonine ammonia-lyase activity	F	1	1	1	NA
GO:0004803	transposase activity	F	1	NA	NA	NA
GO:0004812	aminoacyl-tRNA ligase activity	F	7	11	18	33
GO:0004813	alanine-tRNA ligase activity	F	1	NA	1	3
GO:0004816	asparagine-tRNA ligase activity	F	1	4	NA	3
GO:0004818	glutamate-tRNA ligase activity	F	1	1	NA	3
GO:0004819	glutamine-tRNA ligase activity	F	4	NA	NA	2
GO:0004821	histidine-tRNA ligase activity	F	3	NA	NA	2
GO:0004822	isoleucine-tRNA ligase activity	F	1	NA	3	6
GO:0004824	lysine-tRNA ligase activity	F	2	4	4	3
GO:0004826	phenylalanine-tRNA ligase activity	F	9	3	6	4
GO:0004827	proline-tRNA ligase activity	F	1	NA	NA	6
GO:0004829	threonine-tRNA ligase activity	F	5	7	3	5
GO:0004830	tryptophan-tRNA ligase activity	F	2	2	NA	1
GO:0004832	valine-tRNA ligase activity	F	3	4	4	1
GO:0004842	ubiquitin-protein ligase activity	F	17	29	18	46
GO:0004843	ubiquitin-specific protease activity	F	5	11	5	18
GO:0004850	uridine phosphorylase activity	F	2	NA	NA	NA
GO:0004869	cysteine-type endopeptidase inhibitor activity	F	1	NA	1	NA
GO:0004871	signal transducer activity	F	6	13	7	41
GO:0004872	receptor activity	F	42	5	49	22
GO:0004888	transmembrane signaling receptor activity	F	1	NA	NA	3
GO:0005041	low-density lipoprotein receptor activity	F	9	NA	NA	NA
GO:0005080	protein kinase C binding	F	1	1	2	8
GO:0005085	guanyl-nucleotide exchange factor activity	F	1	4	3	10
GO:0005093	Rab GDP-dissociation inhibitor activity	F	1	2	2	3
GO:0005102	receptor binding	F	3	1	2	6
GO:0005125	cytokine activity	F	1	NA	2	1
GO:0005178	integrin binding	F	1	1	1	1
GO:0005198	structural molecule activity	F	32	70	212	44
GO:0005200	structural constituent of cytoskeleton	F	1	8	8	18
GO:0005215	transporter activity	F	59	40	66	44
GO:0005216	ion channel activity	F	10	27	25	14
GO:0005244	voltage-gated ion channel activity	F	1	10	5	2
GO:0005246	calcium channel regulator activity	F	2	2	1	2
GO:0005261	cation channel activity	F	1	8	3	3
GO:0005262	calcium channel activity	F	1	5	4	NA
GO:0005298	proline:sodium symporter activity	F	3	NA	7	NA
GO:0005315	inorganic phosphate transmembrane transporter activity	F	5	1	8	1
GO:0005351	sugar:hydrogen symporter activity	F	11	1	1	1
GO:0005381	iron ion transmembrane transporter activity	F	2	1	3	NA
GO:0005415	nucleoside:sodium symporter activity	F	1	NA	1	NA
GO:0005432	calcium:sodium antiporter activity	F	1	8	1	3
GO:0005488	binding	F	218	536	339	754
GO:0005506	iron ion binding	F	22	9	16	24
GO:0005507	copper ion binding	F	67	6	10	8
GO:0005509	calcium ion binding	F	15	35	31	77
GO:0005515	protein binding	F	76	233	199	404
GO:0005518	collagen binding	F	1	NA	NA	3
GO:0005524	ATP binding	F	375	635	604	717
GO:0005525	GTP binding	F	97	178	350	180
GO:0005547	phosphatidylinositol-3,4,5-trisphosphate binding	F	1	NA	NA	7
GO:0005576	extracellular region	C	6	13	7	16
GO:0005581	collagen	C	1	NA	NA	4
GO:0005615	extracellular space	C	6	1	9	15
GO:0005618	cell wall	C	4	11	2	19
GO:0005622	intracellular	C	65	80	82	128
GO:0005624	membrane fraction	C	21	18	22	45
GO:0005625	soluble fraction	C	10	49	26	66
GO:0005626	insoluble fraction	C	2	15	3	8
GO:0005634	nucleus	C	70	176	176	256
GO:0005635	nuclear envelope	C	2	6	4	16
GO:0005643	nuclear pore	C	3	3	3	11
GO:0005654	nucleoplasm	C	23	30	37	71
GO:0005657	replication fork	C	6	18	14	15
GO:0005667	transcription factor complex	C	95	41	90	54
GO:0005669	transcription factor TFIID complex	C	1	NA	1	1
GO:0005677	chromatin silencing complex	C	2	NA	NA	1
GO:0005680	anaphase-promoting complex	C	1	NA	2	3
GO:0005681	spliceosomal complex	C	3	5	11	14
GO:0005682	U5 snRNP	C	2	6	7	6
GO:0005684	U2-type spliceosomal complex	C	1	1	1	NA
GO:0005687	U4 snRNP	C	1	NA	NA	1
GO:0005689	U12-type spliceosomal complex	C	4	7	8	3
GO:0005690	U4atac snRNP	C	1	NA	NA	NA
GO:0005694	chromosome	C	29	17	17	12
GO:0005697	telomerase holoenzyme complex	C	1	NA	NA	1
GO:0005720	nuclear heterochromatin	C	2	NA	3	2
GO:0005730	nucleolus	C	65	90	106	179
GO:0005732	small nucleolar ribonucleoprotein complex	C	1	NA	2	NA
GO:0005737	cytoplasm	C	327	353	465	383
GO:0005739	mitochondrion	C	29	119	96	164
GO:0005740	mitochondrial envelope	C	1	NA	1	2
GO:0005741	mitochondrial outer membrane	C	2	6	4	5
GO:0005743	mitochondrial inner membrane	C	5	12	43	58
GO:0005750	mitochondrial respiratory chain complex III	C	1	1	1	2
GO:0005758	mitochondrial intermembrane space	C	1	2	1	NA
GO:0005759	mitochondrial matrix	C	9	11	23	25
GO:0005764	lysosome	C	4	11	12	29
GO:0005765	lysosomal membrane	C	1	NA	2	3
GO:0005768	endosome	C	2	6	7	20
GO:0005769	early endosome	C	3	2	8	16
GO:0005774	vacuolar membrane	C	8	17	14	31
GO:0005777	peroxisome	C	2	6	8	10
GO:0005778	peroxisomal membrane	C	1	3	NA	5
GO:0005783	endoplasmic reticulum	C	11	38	38	60
GO:0005788	endoplasmic reticulum lumen	C	4	9	6	13
GO:0005789	endoplasmic reticulum membrane	C	3	12	10	18
GO:0005792	microsome	C	5	17	12	23
GO:0005794	Golgi apparatus	C	18	50	33	87
GO:0005795	Golgi stack	C	1	NA	2	2
GO:0005801	cis-Golgi network	C	1	NA	3	NA
GO:0005811	lipid particle	C	1	3	13	12
GO:0005813	centrosome	C	12	31	27	59
GO:0005819	spindle	C	1	13	4	17
GO:0005829	cytosol	C	58	215	174	334
GO:0005832	chaperonin-containing T-complex	C	1	2	12	12
GO:0005835	fatty acid synthase complex	C	7	1	12	14
GO:0005838	proteasome regulatory particle	C	2	3	6	6
GO:0005839	proteasome core complex	C	3	4	13	10
GO:0005840	ribosome	C	153	116	273	260
GO:0005844	polysome	C	2	1	5	1
GO:0005847	mRNA cleavage and polyadenylation specificity factor complex	C	1	3	1	5
GO:0005851	eukaryotic translation initiation factor 2B complex	C	1	NA	1	NA
GO:0005856	cytoskeleton	C	37	50	70	63
GO:0005858	axonemal dynein complex	C	1	17	9	2
GO:0005865	striated muscle thin filament	C	3	2	2	NA
GO:0005868	cytoplasmic dynein complex	C	2	1	2	2
GO:0005871	kinesin complex	C	2	16	5	14
GO:0005874	microtubule	C	34	153	248	66
GO:0005875	microtubule associated complex	C	6	8	15	15
GO:0005876	spindle microtubule	C	3	6	9	14
GO:0005884	actin filament	C	1	4	4	8
GO:0005885	Arp2/3 protein complex	C	1	3	NA	5
GO:0005886	plasma membrane	C	146	160	169	201
GO:0005887	integral to plasma membrane	C	5	10	9	20
GO:0005891	voltage-gated calcium channel complex	C	1	3	1	2
GO:0005912	adherens junction	C	1	1	NA	1
GO:0005915	zonula adherens	C	1	1	NA	1
GO:0005925	focal adhesion	C	4	2	4	5
GO:0005929	cilium	C	2	24	9	12
GO:0005930	axoneme	C	1	1	1	2
GO:0005932	microtubule basal body	C	1	10	7	8
GO:0005938	cell cortex	C	3	10	3	12
GO:0005947	mitochondrial alpha-ketoglutarate dehydrogenase complex	C	1	3	1	NA
GO:0005948	acetolactate synthase complex	C	1	1	2	NA
GO:0005951	carbamoyl-phosphate synthase complex	C	6	3	9	NA
GO:0005952	cAMP-dependent protein kinase complex	C	2	9	2	15
GO:0005954	calcium- and calmodulin-dependent protein kinase complex	C	3	7	2	2
GO:0005971	ribonucleoside-diphosphate reductase complex	C	2	14	8	11
GO:0005975	carbohydrate metabolic process	P	9	17	28	164
GO:0005976	polysaccharide metabolic process	P	1	NA	NA	NA
GO:0005978	glycogen biosynthetic process	P	4	NA	1	4
GO:0005982	starch metabolic process	P	13	15	12	18
GO:0005985	sucrose metabolic process	P	13	14	12	19
GO:0006000	fructose metabolic process	P	6	8	5	14
GO:0006006	glucose metabolic process	P	4	6	4	9
GO:0006007	glucose catabolic process	P	1	NA	1	NA
GO:0006011	UDP-glucose metabolic process	P	4	1	1	1
GO:0006012	galactose metabolic process	P	6	4	4	24
GO:0006013	mannose metabolic process	P	5	9	6	13
GO:0006014	D-ribose metabolic process	P	1	NA	NA	NA
GO:0006020	inositol metabolic process	P	5	10	9	6
GO:0006040	amino sugar metabolic process	P	1	6	7	11
GO:0006066	alcohol metabolic process	P	4	NA	3	4
GO:0006069	ethanol oxidation	P	1	4	NA	4
GO:0006090	pyruvate metabolic process	P	23	16	27	34
GO:0006091	generation of precursor metabolites and energy	P	2	7	3	6
GO:0006094	gluconeogenesis	P	42	33	66	53
GO:0006096	glycolysis	P	35	29	57	46
GO:0006097	glyoxylate cycle	P	7	1	2	1
GO:0006098	pentose-phosphate shunt	P	24	11	17	16
GO:0006099	tricarboxylic acid cycle	P	28	44	51	20
GO:0006103	2-oxoglutarate metabolic process	P	2	NA	NA	NA
GO:0006104	succinyl-CoA metabolic process	P	1	1	2	NA
GO:0006107	oxaloacetate metabolic process	P	1	1	4	3
GO:0006108	malate metabolic process	P	4	3	12	8
GO:0006111	regulation of gluconeogenesis	P	2	NA	2	NA
GO:0006118	electron transport	P	53	91	128	111
GO:0006119	oxidative phosphorylation	P	27	33	62	51
GO:0006123	mitochondrial electron transport, cytochrome c to oxygen	P	1	7	30	26
GO:0006139	nucleobase-containing compound metabolic process	P	7	26	NA	16
GO:0006144	purine nucleobase metabolic process	P	70	58	NA	65
GO:0006164	purine nucleotide biosynthetic process	P	3	9	7	2
GO:0006177	GMP biosynthetic process	P	3	2	6	NA
GO:0006184	GTP catabolic process	P	72	127	302	134
GO:0006188	IMP biosynthetic process	P	2	1	2	1
GO:0006200	ATP catabolic process	P	39	93	97	115
GO:0006206	pyrimidine nucleobase metabolic process	P	42	44	NA	59
GO:0006207	'de novo' pyrimidine nucleobase biosynthetic process	P	1	1	NA	NA
GO:0006220	pyrimidine nucleotide metabolic process	P	2	NA	NA	NA
GO:0006221	pyrimidine nucleotide biosynthetic process	P	9	6	12	NA
GO:0006259	DNA metabolic process	P	18	17	6	19
GO:0006260	DNA replication	P	13	29	53	41
GO:0006261	DNA-dependent DNA replication	P	5	4	3	2
GO:0006265	DNA topological change	P	29	24	20	12
GO:0006268	DNA unwinding involved in replication	P	1	5	7	5
GO:0006270	DNA-dependent DNA replication initiation	P	4	9	NA	9
GO:0006281	DNA repair	P	34	31	22	49
GO:0006284	base-excision repair	P	2	9	6	12
GO:0006289	nucleotide-excision repair	P	1	10	NA	5
GO:0006298	mismatch repair	P	1	2	3	6
GO:0006302	double-strand break repair	P	1	4	5	5
GO:0006304	DNA modification	P	2	NA	2	2
GO:0006306	DNA methylation	P	3	NA	3	3
GO:0006308	DNA catabolic process	P	6	6	1	2
GO:0006309	apoptotic DNA fragmentation	P	2	2	NA	1
GO:0006310	DNA recombination	P	7	13	6	14
GO:0006312	mitotic recombination	P	1	NA	2	1
GO:0006313	transposition, DNA-mediated	P	2	NA	NA	NA
GO:0006334	nucleosome assembly	P	2	2	9	12
GO:0006337	nucleosome disassembly	P	2	NA	NA	3
GO:0006338	chromatin remodeling	P	9	4	5	10
GO:0006346	methylation-dependent chromatin silencing	P	1	4	2	2
GO:0006351	transcription, DNA-dependent	P	48	23	38	42
GO:0006352	DNA-dependent transcription, initiation	P	36	2	NA	3
GO:0006353	DNA-dependent transcription, termination	P	4	NA	NA	1
GO:0006355	regulation of transcription, DNA-dependent	P	128	63	73	40
GO:0006364	rRNA processing	P	6	13	24	26
GO:0006366	transcription from RNA polymerase II promoter	P	3	1	6	8
GO:0006367	transcription initiation from RNA polymerase II promoter	P	1	1	2	4
GO:0006368	transcription elongation from RNA polymerase II promoter	P	3	NA	NA	7
GO:0006378	mRNA polyadenylation	P	1	1	1	4
GO:0006396	RNA processing	P	9	8	20	22
GO:0006397	mRNA processing	P	6	21	13	10
GO:0006398	histone mRNA 3'-end processing	P	1	NA	NA	NA
GO:0006399	tRNA metabolic process	P	1	NA	NA	NA
GO:0006400	tRNA modification	P	11	8	5	1
GO:0006401	RNA catabolic process	P	1	1	1	3
GO:0006402	mRNA catabolic process	P	2	1	4	5
GO:0006405	RNA export from nucleus	P	1	NA	1	NA
GO:0006412	translation	P	118	119	208	225
GO:0006413	translational initiation	P	1	5	2	9
GO:0006414	translational elongation	P	7	7	19	52
GO:0006415	translational termination	P	8	6	17	43
GO:0006417	regulation of translation	P	2	3	5	9
GO:0006418	tRNA aminoacylation for protein translation	P	9	11	18	38
GO:0006419	alanyl-tRNA aminoacylation	P	1	NA	1	3
GO:0006421	asparaginyl-tRNA aminoacylation	P	1	4	NA	3
GO:0006424	glutamyl-tRNA aminoacylation	P	4	1	NA	3
GO:0006425	glutaminyl-tRNA aminoacylation	P	4	NA	NA	2
GO:0006427	histidyl-tRNA aminoacylation	P	2	NA	NA	2
GO:0006428	isoleucyl-tRNA aminoacylation	P	1	NA	3	6
GO:0006430	lysyl-tRNA aminoacylation	P	2	4	4	3
GO:0006432	phenylalanyl-tRNA aminoacylation	P	9	3	6	4
GO:0006433	prolyl-tRNA aminoacylation	P	1	NA	NA	6
GO:0006435	threonyl-tRNA aminoacylation	P	5	7	3	5
GO:0006436	tryptophanyl-tRNA aminoacylation	P	2	2	NA	1
GO:0006438	valyl-tRNA aminoacylation	P	3	4	4	1
GO:0006444	NA	NA	7	3	6	2
GO:0006445	NA	NA	1	1	1	7
GO:0006446	regulation of translational initiation	P	17	22	35	30
GO:0006448	regulation of translational elongation	P	32	37	89	58
GO:0006449	regulation of translational termination	P	7	4	7	2
GO:0006457	protein folding	P	67	81	112	102
GO:0006464	cellular protein modification process	P	8	20	NA	21
GO:0006468	protein phosphorylation	P	25	133	NA	158
GO:0006470	protein dephosphorylation	P	5	58	NA	58
GO:0006471	protein ADP-ribosylation	P	1	4	NA	7
GO:0006508	proteolysis	P	109	78	125	119
GO:0006510	ATP-dependent proteolysis	P	18	1	8	5
GO:0006511	ubiquitin-dependent protein catabolic process	P	12	23	26	38
GO:0006519	NA	NA	1	NA	NA	NA
GO:0006520	cellular amino acid metabolic process	P	4	3	14	9
GO:0006521	regulation of cellular amino acid metabolic process	P	2	7	15	10
GO:0006522	alanine metabolic process	P	15	14	17	16
GO:0006525	arginine metabolic process	P	14	12	16	20
GO:0006527	arginine catabolic process	P	2	3	NA	2
GO:0006528	asparagine metabolic process	P	4	NA	NA	1
GO:0006530	asparagine catabolic process	P	2	NA	NA	NA
GO:0006531	aspartate metabolic process	P	15	14	17	16
GO:0006534	cysteine metabolic process	P	10	7	8	5
GO:0006535	cysteine biosynthetic process from serine	P	6	2	6	1
GO:0006536	glutamate metabolic process	P	6	9	16	4
GO:0006537	glutamate biosynthetic process	P	1	5	5	7
GO:0006541	glutamine metabolic process	P	12	9	21	2
GO:0006544	glycine metabolic process	P	21	36	28	36
GO:0006547	histidine metabolic process	P	6	6	4	8
GO:0006548	histidine catabolic process	P	4	1	2	2
GO:0006550	isoleucine catabolic process	P	27	26	56	36
GO:0006552	leucine catabolic process	P	27	26	56	35
GO:0006554	lysine catabolic process	P	24	20	45	18
GO:0006555	methionine metabolic process	P	6	27	16	21
GO:0006556	S-adenosylmethionine biosynthetic process	P	3	5	3	4
GO:0006557	S-adenosylmethioninamine biosynthetic process	P	3	NA	NA	NA
GO:0006558	L-phenylalanine metabolic process	P	5	1	2	3
GO:0006559	L-phenylalanine catabolic process	P	7	1	4	5
GO:0006560	proline metabolic process	P	12	8	18	18
GO:0006561	proline biosynthetic process	P	5	4	2	3
GO:0006563	L-serine metabolic process	P	21	39	28	34
GO:0006566	threonine metabolic process	P	18	35	26	34
GO:0006568	tryptophan metabolic process	P	26	18	42	19
GO:0006569	tryptophan catabolic process	P	2	NA	3	NA
GO:0006570	tyrosine metabolic process	P	7	10	8	24
GO:0006571	tyrosine biosynthetic process	P	25	17	16	24
GO:0006574	valine catabolic process	P	27	26	56	35
GO:0006576	cellular biogenic amine metabolic process	P	2	NA	NA	NA
GO:0006578	betaine biosynthetic process	P	1	NA	1	NA
GO:0006596	polyamine biosynthetic process	P	2	1	1	NA
GO:0006605	protein targeting	P	11	3	15	4
GO:0006606	protein import into nucleus	P	1	9	10	13
GO:0006607	NLS-bearing substrate import into nucleus	P	1	2	NA	1
GO:0006611	protein export from nucleus	P	2	2	2	8
GO:0006614	SRP-dependent cotranslational protein targeting to membrane	P	1	3	7	4
GO:0006626	protein targeting to mitochondrion	P	1	NA	NA	2
GO:0006629	lipid metabolic process	P	13	10	11	21
GO:0006631	fatty acid metabolic process	P	6	12	6	21
GO:0006633	fatty acid biosynthetic process	P	25	10	44	35
GO:0006635	fatty acid beta-oxidation	P	4	NA	8	4
GO:0006636	unsaturated fatty acid biosynthetic process	P	1	2	NA	1
GO:0006641	triglyceride metabolic process	P	1	NA	NA	2
GO:0006644	phospholipid metabolic process	P	1	NA	1	NA
GO:0006662	glycerol ether metabolic process	P	4	1	3	2
GO:0006687	glycosphingolipid metabolic process	P	3	1	2	16
GO:0006691	leukotriene metabolic process	P	6	NA	3	3
GO:0006692	prostanoid metabolic process	P	1	NA	1	2
GO:0006693	prostaglandin metabolic process	P	3	NA	3	4
GO:0006694	steroid biosynthetic process	P	4	3	2	2
GO:0006699	bile acid biosynthetic process	P	4	9	3	12
GO:0006713	glucocorticoid catabolic process	P	1	1	1	1
GO:0006729	tetrahydrobiopterin biosynthetic process	P	1	NA	1	NA
GO:0006730	one-carbon metabolic process	P	8	22	17	13
GO:0006732	coenzyme metabolic process	P	1	NA	1	1
GO:0006734	NADH metabolic process	P	2	1	3	2
GO:0006749	glutathione metabolic process	P	12	3	12	11
GO:0006750	glutathione biosynthetic process	P	4	NA	2	5
GO:0006754	ATP biosynthetic process	P	1	10	8	16
GO:0006769	nicotinamide metabolic process	P	2	4	2	2
GO:0006778	porphyrin-containing compound metabolic process	P	1	NA	NA	NA
GO:0006779	porphyrin-containing compound biosynthetic process	P	2	2	NA	4
GO:0006783	heme biosynthetic process	P	5	3	5	NA
GO:0006790	sulfur compound metabolic process	P	5	1	NA	2
GO:0006799	polyphosphate biosynthetic process	P	1	NA	1	NA
GO:0006801	superoxide metabolic process	P	1	1	2	2
GO:0006803	glutathione conjugation reaction	P	1	NA	3	1
GO:0006804	peroxidase reaction	P	12	9	8	12
GO:0006805	xenobiotic metabolic process	P	1	5	2	5
GO:0006807	nitrogen compound metabolic process	P	19	18	28	25
GO:0006810	transport	P	107	154	144	213
GO:0006811	ion transport	P	14	46	37	45
GO:0006812	cation transport	P	15	24	15	36
GO:0006813	potassium ion transport	P	2	12	6	7
GO:0006814	sodium ion transport	P	5	28	55	41
GO:0006816	calcium ion transport	P	3	28	20	9
GO:0006817	phosphate ion transport	P	3	6	NA	4
GO:0006820	anion transport	P	1	1	1	1
GO:0006826	iron ion transport	P	9	NA	4	6
GO:0006835	dicarboxylic acid transport	P	1	NA	1	1
GO:0006855	drug transmembrane transport	P	2	2	NA	9
GO:0006857	oligopeptide transport	P	2	NA	NA	NA
GO:0006858	extracellular transport	P	3	1	NA	NA
GO:0006865	amino acid transport	P	1	1	5	6
GO:0006869	lipid transport	P	10	1	2	6
GO:0006879	cellular iron ion homeostasis	P	10	2	10	10
GO:0006885	regulation of pH	P	3	3	4	8
GO:0006886	intracellular protein transport	P	10	41	32	60
GO:0006888	ER to Golgi vesicle-mediated transport	P	1	8	2	6
GO:0006890	retrograde vesicle-mediated transport, Golgi to ER	P	2	4	8	6
GO:0006891	intra-Golgi vesicle-mediated transport	P	1	2	2	4
GO:0006892	post-Golgi vesicle-mediated transport	P	1	3	1	6
GO:0006897	endocytosis	P	1	4	2	11
GO:0006898	receptor-mediated endocytosis	P	11	18	10	12
GO:0006913	nucleocytoplasmic transport	P	1	2	7	2
GO:0006915	apoptotic process	P	12	21	NA	29
GO:0006916	anti-apoptosis	P	19	21	9	26
GO:0006917	induction of apoptosis	P	1	13	9	16
GO:0006919	activation of cysteine-type endopeptidase activity involved in apoptotic process	P	1	6	NA	10
GO:0006928	cellular component movement	P	5	5	8	6
GO:0006935	chemotaxis	P	7	1	1	4
GO:0006936	muscle contraction	P	2	5	1	4
GO:0006950	response to stress	P	80	73	73	69
GO:0006954	inflammatory response	P	2	NA	8	13
GO:0006972	hyperosmotic response	P	1	8	2	6
GO:0006974	response to DNA damage stimulus	P	11	9	9	22
GO:0006977	DNA damage response, signal transduction by p53 class mediator resulting in cell cycle arrest	P	14	12	18	21
GO:0006979	response to oxidative stress	P	9	15	9	20
GO:0006986	response to unfolded protein	P	1	6	5	13
GO:0006995	cellular response to nitrogen starvation	P	1	NA	NA	NA
GO:0006996	organelle organization	P	2	6	5	5
GO:0007004	telomere maintenance via telomerase	P	1	NA	NA	3
GO:0007010	cytoskeleton organization	P	1	4	1	12
GO:0007015	actin filament organization	P	1	2	3	4
GO:0007017	microtubule-based process	P	33	27	36	15
GO:0007018	microtubule-based movement	P	34	129	239	67
GO:0007021	tubulin complex assembly	P	1	NA	NA	1
GO:0007029	endoplasmic reticulum organization	P	1	1	2	NA
GO:0007030	Golgi organization	P	2	5	4	7
GO:0007032	endosome organization	P	1	NA	NA	6
GO:0007040	lysosome organization	P	1	1	NA	3
GO:0007047	cellular cell wall organization	P	4	3	4	2
GO:0007049	cell cycle	P	14	21	27	18
GO:0007050	cell cycle arrest	P	1	1	2	8
GO:0007052	mitotic spindle organization	P	5	2	5	10
GO:0007059	chromosome segregation	P	4	3	4	10
GO:0007062	sister chromatid cohesion	P	1	3	4	5
GO:0007067	mitosis	P	3	20	9	17
GO:0007092	activation of mitotic anaphase-promoting complex activity	P	1	NA	2	3
GO:0007143	female meiosis	P	1	1	NA	3
GO:0007155	cell adhesion	P	3	6	13	14
GO:0007156	homophilic cell adhesion	P	2	NA	5	2
GO:0007160	cell-matrix adhesion	P	3	NA	6	7
GO:0007165	signal transduction	P	65	69	102	138
GO:0007173	epidermal growth factor receptor signaling pathway	P	3	3	1	6
GO:0007187	G-protein coupled receptor signaling pathway, coupled to cyclic nucleotide second messenger	P	3	NA	NA	1
GO:0007202	activation of phospholipase C activity	P	1	1	2	3
GO:0007204	elevation of cytosolic calcium ion concentration	P	1	1	NA	3
GO:0007219	Notch signaling pathway	P	1	NA	1	1
GO:0007243	intracellular protein kinase cascade	P	3	13	2	18
GO:0007249	I-kappaB kinase/NF-kappaB cascade	P	4	NA	1	1
GO:0007254	JNK cascade	P	12	4	2	14
GO:0007264	small GTPase mediated signal transduction	P	13	57	23	44
GO:0007268	synaptic transmission	P	3	13	9	15
GO:0007269	neurotransmitter secretion	P	1	1	2	7
GO:0007274	neuromuscular synaptic transmission	P	1	2	NA	3
GO:0007275	multicellular organismal development	P	8	13	11	17
GO:0007283	spermatogenesis	P	1	7	8	16
GO:0007286	spermatid development	P	1	1	4	4
GO:0007298	border follicle cell migration	P	1	NA	NA	6
GO:0007317	regulation of pole plasm oskar mRNA localization	P	1	NA	1	NA
GO:0007346	regulation of mitotic cell cycle	P	1	3	3	NA
GO:0007350	blastoderm segmentation	P	1	NA	NA	2
GO:0007379	segment specification	P	1	NA	NA	2
GO:0007389	pattern specification process	P	1	3	NA	1
GO:0007399	nervous system development	P	12	8	6	17
GO:0007405	neuroblast proliferation	P	1	1	3	3
GO:0007409	axonogenesis	P	2	3	2	7
GO:0007411	axon guidance	P	12	18	16	42
GO:0007412	axon target recognition	P	1	NA	NA	2
GO:0007417	central nervous system development	P	2	4	4	8
GO:0007420	brain development	P	1	4	3	14
GO:0007476	imaginal disc-derived wing morphogenesis	P	1	NA	NA	3
GO:0007492	endoderm development	P	1	NA	NA	2
GO:0007507	heart development	P	1	10	7	14
GO:0007517	muscle organ development	P	3	1	8	4
GO:0007520	myoblast fusion	P	1	1	1	3
GO:0007528	neuromuscular junction development	P	2	3	NA	3
GO:0007568	aging	P	1	2	3	5
GO:0007584	response to nutrient	P	2	3	4	9
GO:0007592	protein-based cuticle development	P	1	2	NA	NA
GO:0007596	blood coagulation	P	10	4	10	24
GO:0007601	visual perception	P	1	NA	1	4
GO:0007611	learning or memory	P	1	1	4	8
GO:0007613	memory	P	9	3	3	3
GO:0007614	short-term memory	P	1	2	NA	2
GO:0007616	long-term memory	P	2	3	NA	NA
GO:0007623	circadian rhythm	P	1	1	NA	3
GO:0008013	beta-catenin binding	F	1	1	1	3
GO:0008016	regulation of heart contraction	P	1	4	NA	NA
GO:0008017	microtubule binding	F	3	12	7	13
GO:0008020	G-protein coupled photoreceptor activity	F	3	NA	NA	1
GO:0008021	synaptic vesicle	C	1	1	3	8
GO:0008022	protein C-terminus binding	F	2	19	6	23
GO:0008026	ATP-dependent helicase activity	F	27	66	50	52
GO:0008033	tRNA processing	P	18	7	16	8
GO:0008045	motor axon guidance	P	2	4	2	2
GO:0008063	Toll signaling pathway	P	12	4	3	13
GO:0008080	N-acetyltransferase activity	F	5	3	9	3
GO:0008081	phosphoric diester hydrolase activity	F	4	8	12	3
GO:0008090	retrograde axon cargo transport	P	1	NA	2	2
GO:0008094	DNA-dependent ATPase activity	F	4	5	5	8
GO:0008097	5S rRNA binding	F	1	3	3	4
GO:0008103	oocyte microtubule cytoskeleton polarization	P	1	NA	4	NA
GO:0008113	peptide-methionine-(S)-S-oxide reductase activity	F	2	NA	NA	NA
GO:0008121	ubiquinol-cytochrome-c reductase activity	F	1	3	5	NA
GO:0008134	transcription factor binding	F	19	17	27	18
GO:0008135	translation factor activity, nucleic acid binding	F	1	1	1	1
GO:0008139	nuclear localization sequence binding	F	1	NA	NA	1
GO:0008143	poly(A) RNA binding	F	1	6	1	8
GO:0008144	drug binding	F	1	9	3	2
GO:0008146	sulfotransferase activity	F	1	2	NA	1
GO:0008152	metabolic process	P	82	186	134	292
GO:0008156	negative regulation of DNA replication	P	1	NA	NA	2
GO:0008168	methyltransferase activity	F	17	29	15	30
GO:0008170	N-methyltransferase activity	F	4	NA	2	1
GO:0008171	O-methyltransferase activity	F	2	8	3	NA
GO:0008173	RNA methyltransferase activity	F	2	NA	1	NA
GO:0008177	succinate dehydrogenase (ubiquinone) activity	F	2	6	9	5
GO:0008180	signalosome	C	1	8	7	14
GO:0008186	RNA-dependent ATPase activity	F	4	NA	1	NA
GO:0008187	poly-pyrimidine tract binding	F	3	1	1	3
GO:0008199	ferric iron binding	F	10	1	4	7
GO:0008201	heparin binding	F	1	NA	2	NA
GO:0008203	cholesterol metabolic process	P	1	1	3	2
GO:0008206	bile acid metabolic process	P	1	NA	1	NA
GO:0008209	androgen metabolic process	P	2	1	2	7
GO:0008210	estrogen metabolic process	P	2	1	2	8
GO:0008217	regulation of blood pressure	P	1	3	3	6
GO:0008233	peptidase activity	F	27	63	61	91
GO:0008234	cysteine-type peptidase activity	F	14	21	16	23
GO:0008235	metalloexopeptidase activity	F	2	3	4	3
GO:0008236	serine-type peptidase activity	F	15	4	20	18
GO:0008237	metallopeptidase activity	F	5	9	14	17
GO:0008238	exopeptidase activity	F	1	2	4	2
GO:0008240	tripeptidyl-peptidase activity	F	1	NA	NA	3
GO:0008241	peptidyl-dipeptidase activity	F	1	NA	2	NA
GO:0008250	oligosaccharyltransferase complex	C	2	1	5	13
GO:0008260	3-oxoacid CoA-transferase activity	F	4	2	2	2
GO:0008266	poly(U) RNA binding	F	1	NA	NA	3
GO:0008270	zinc ion binding	F	56	60	76	121
GO:0008272	sulfate transport	P	3	1	1	NA
GO:0008278	cohesin complex	C	1	1	NA	NA
GO:0008283	cell proliferation	P	6	20	8	31
GO:0008284	positive regulation of cell proliferation	P	6	3	9	12
GO:0008285	negative regulation of cell proliferation	P	4	11	3	19
GO:0008286	insulin receptor signaling pathway	P	1	7	8	9
GO:0008287	protein serine/threonine phosphatase complex	C	1	8	7	11
GO:0008289	lipid binding	F	1	1	5	3
GO:0008295	spermidine biosynthetic process	P	3	NA	NA	NA
GO:0008301	DNA binding, bending	F	1	NA	NA	NA
GO:0008305	integrin complex	C	1	1	1	2
GO:0008312	7S RNA binding	F	1	3	1	3
GO:0008321	Ral guanyl-nucleotide exchange factor activity	F	1	2	NA	1
GO:0008324	cation transmembrane transporter activity	F	7	2	5	4
GO:0008332	low voltage-gated calcium channel activity	F	1	1	NA	NA
GO:0008340	determination of adult lifespan	P	3	23	10	17
GO:0008344	adult locomotory behavior	P	1	4	4	5
GO:0008353	RNA polymerase II carboxy-terminal domain kinase activity	F	1	3	2	4
GO:0008360	regulation of cell shape	P	1	9	12	10
GO:0008361	regulation of cell size	P	1	4	1	3
GO:0008380	RNA splicing	P	11	19	15	11
GO:0008406	gonad development	P	1	3	1	2
GO:0008408	3'-5' exonuclease activity	F	1	1	2	6
GO:0008409	5'-3' exonuclease activity	F	2	NA	NA	3
GO:0008410	CoA-transferase activity	F	2	1	NA	1
GO:0008443	phosphofructokinase activity	F	1	NA	1	1
GO:0008460	dTDP-glucose 4,6-dehydratase activity	F	2	2	5	1
GO:0008470	isovaleryl-CoA dehydrogenase activity	F	1	2	1	1
GO:0008479	queuine tRNA-ribosyltransferase activity	F	1	NA	1	NA
GO:0008483	transaminase activity	F	7	12	10	10
GO:0008494	translation activator activity	F	1	1	NA	4
GO:0008514	organic anion transmembrane transporter activity	F	1	1	1	NA
GO:0008517	folic acid transporter activity	F	2	NA	NA	1
GO:0008531	riboflavin kinase activity	F	1	NA	NA	1
GO:0008541	proteasome regulatory particle, lid subcomplex	C	1	NA	2	4
GO:0008542	visual learning	P	1	1	2	5
GO:0008553	hydrogen-exporting ATPase activity, phosphorylative mechanism	F	4	9	4	9
GO:0008559	xenobiotic-transporting ATPase activity	F	1	1	NA	8
GO:0008565	protein transporter activity	F	16	24	23	41
GO:0008568	microtubule-severing ATPase activity	F	1	14	5	7
GO:0008603	cAMP-dependent protein kinase regulator activity	F	1	1	1	9
GO:0008615	pyridoxine biosynthetic process	P	3	2	1	NA
GO:0008616	queuosine biosynthetic process	P	1	NA	1	2
GO:0008624	induction of apoptosis by extracellular signals	P	13	4	8	17
GO:0008643	carbohydrate transport	P	5	1	NA	2
GO:0008652	cellular amino acid biosynthetic process	P	3	5	8	10
GO:0008654	phospholipid biosynthetic process	P	6	8	3	1
GO:0008661	1-deoxy-D-xylulose-5-phosphate synthase activity	F	1	NA	NA	1
GO:0008691	3-hydroxybutyryl-CoA dehydrogenase activity	F	2	NA	NA	NA
GO:0008692	3-hydroxybutyryl-CoA epimerase activity	F	4	NA	15	NA
GO:0008705	methionine synthase activity	F	4	1	2	3
GO:0008728	GTP diphosphokinase activity	F	2	2	4	NA
GO:0008757	S-adenosylmethionine-dependent methyltransferase activity	F	2	1	NA	2
GO:0008773	[protein-PII] uridylyltransferase activity	F	4	NA	1	NA
GO:0008774	acetaldehyde dehydrogenase (acetylating) activity	F	4	NA	2	2
GO:0008791	arginine N-succinyltransferase activity	F	2	NA	NA	NA
GO:0008798	beta-aspartyl-peptidase activity	F	4	NA	NA	NA
GO:0008800	beta-lactamase activity	F	1	NA	1	NA
GO:0008802	betaine-aldehyde dehydrogenase activity	F	1	NA	1	NA
GO:0008830	dTDP-4-dehydrorhamnose 3,5-epimerase activity	F	2	1	NA	NA
GO:0008831	dTDP-4-dehydrorhamnose reductase activity	F	3	1	NA	NA
GO:0008859	exoribonuclease II activity	F	1	NA	2	NA
GO:0008863	formate dehydrogenase (NAD+) activity	F	9	14	NA	3
GO:0008878	glucose-1-phosphate adenylyltransferase activity	F	1	NA	NA	NA
GO:0008890	glycine C-acetyltransferase activity	F	1	NA	NA	NA
GO:0008893	guanosine-3',5'-bis(diphosphate) 3'-diphosphatase activity	F	1	2	3	NA
GO:0008914	leucyltransferase activity	F	1	NA	NA	NA
GO:0008933	lytic transglycosylase activity	F	4	NA	2	NA
GO:0008973	phosphopentomutase activity	F	12	NA	NA	2
GO:0008974	phosphoribulokinase activity	F	1	NA	NA	NA
GO:0008976	polyphosphate kinase activity	F	1	NA	1	NA
GO:0008984	protein-glutamate methylesterase activity	F	6	NA	1	NA
GO:0008989	rRNA (guanine-N1-)-methyltransferase activity	F	1	NA	NA	NA
GO:0008990	rRNA (guanine-N2-)-methyltransferase activity	F	1	NA	NA	NA
GO:0009002	serine-type D-Ala-D-Ala carboxypeptidase activity	F	1	NA	2	NA
GO:0009007	site-specific DNA-methyltransferase (adenine-specific) activity	F	1	NA	2	NA
GO:0009011	starch synthase activity	F	1	NA	NA	NA
GO:0009013	succinate-semialdehyde dehydrogenase [NAD(P)+] activity	F	1	2	3	2
GO:0009019	tRNA (guanine-N1-)-methyltransferase activity	F	4	5	2	NA
GO:0009021	tRNA (uracil-5-)-methyltransferase activity	F	2	NA	NA	NA
GO:0009030	thiamine-phosphate kinase activity	F	1	NA	NA	NA
GO:0009034	tryptophanase activity	F	2	NA	NA	NA
GO:0009035	Type I site-specific deoxyribonuclease activity	F	1	NA	NA	NA
GO:0009037	tyrosine-based site-specific recombinase activity	F	1	NA	NA	NA
GO:0009055	electron carrier activity	F	28	52	79	64
GO:0009056	catabolic process	P	1	NA	3	6
GO:0009058	biosynthetic process	P	11	12	7	13
GO:0009069	serine family amino acid metabolic process	P	39	242	68	226
GO:0009083	branched chain family amino acid catabolic process	P	1	2	1	NA
GO:0009085	lysine biosynthetic process	P	2	5	6	4
GO:0009086	methionine biosynthetic process	P	6	13	4	6
GO:0009088	threonine biosynthetic process	P	1	NA	2	NA
GO:0009089	lysine biosynthetic process via diaminopimelate	P	1	2	1	NA
GO:0009094	L-phenylalanine biosynthetic process	P	25	17	16	24
GO:0009097	isoleucine biosynthetic process	P	14	8	32	20
GO:0009098	leucine biosynthetic process	P	12	8	29	21
GO:0009099	valine biosynthetic process	P	12	8	29	20
GO:0009103	lipopolysaccharide biosynthetic process	P	7	NA	3	1
GO:0009107	lipoate biosynthetic process	P	3	1	NA	1
GO:0009116	nucleoside metabolic process	P	3	6	8	2
GO:0009117	nucleotide metabolic process	P	12	13	10	9
GO:0009156	ribonucleoside monophosphate biosynthetic process	P	1	1	1	1
GO:0009165	nucleotide biosynthetic process	P	4	4	4	6
GO:0009166	nucleotide catabolic process	P	3	NA	2	1
GO:0009186	deoxyribonucleoside diphosphate metabolic process	P	2	14	8	11
GO:0009190	cyclic nucleotide biosynthetic process	P	14	NA	5	NA
GO:0009201	ribonucleoside triphosphate biosynthetic process	P	1	2	NA	7
GO:0009225	nucleotide-sugar metabolic process	P	3	2	6	5
GO:0009228	thiamine biosynthetic process	P	8	1	NA	NA
GO:0009231	riboflavin biosynthetic process	P	1	1	2	2
GO:0009236	cobalamin biosynthetic process	P	5	1	1	NA
GO:0009245	lipid A biosynthetic process	P	2	NA	1	NA
GO:0009249	protein lipoylation	P	3	1	NA	NA
GO:0009252	peptidoglycan biosynthetic process	P	1	4	5	2
GO:0009263	deoxyribonucleotide biosynthetic process	P	1	4	NA	3
GO:0009264	deoxyribonucleotide catabolic process	P	12	NA	NA	2
GO:0009279	cell outer membrane	C	38	3	19	3
GO:0009288	bacterial-type flagellum	C	7	2	5	NA
GO:0009294	DNA mediated transformation	P	1	NA	NA	NA
GO:0009296	flagellum assembly	P	6	5	10	NA
GO:0009297	pilus assembly	P	6	NA	2	NA
GO:0009306	protein secretion	P	8	2	6	5
GO:0009307	DNA restriction-modification system	P	1	NA	NA	NA
GO:0009326	formate dehydrogenase complex	C	9	14	NA	3
GO:0009328	phenylalanine-tRNA ligase complex	C	9	3	6	4
GO:0009330	DNA topoisomerase complex (ATP-hydrolyzing)	C	1	NA	NA	1
GO:0009331	glycerol-3-phosphate dehydrogenase complex	C	3	4	NA	2
GO:0009332	glutamate-tRNA ligase complex	C	1	1	NA	3
GO:0009333	cysteine synthase complex	C	6	2	5	1
GO:0009337	sulfite reductase complex (NADPH)	C	1	NA	NA	1
GO:0009343	biotin carboxylase complex	C	1	3	NA	6
GO:0009347	aspartate carbamoyltransferase complex	C	1	1	3	NA
GO:0009358	polyphosphate kinase complex	C	1	NA	1	NA
GO:0009365	protein histidine kinase complex	C	14	7	5	9
GO:0009378	four-way junction helicase activity	F	1	2	NA	1
GO:0009379	Holliday junction helicase complex	C	1	2	NA	1
GO:0009396	folic acid-containing compound biosynthetic process	P	2	8	NA	1
GO:0009401	phosphoenolpyruvate-dependent sugar phosphotransferase system	P	11	NA	1	NA
GO:0009405	pathogenesis	P	2	8	4	1
GO:0009408	response to heat	P	16	6	4	10
GO:0009409	response to cold	P	3	1	1	4
GO:0009414	response to water deprivation	P	2	2	1	1
GO:0009416	response to light stimulus	P	1	2	NA	6
GO:0009420	bacterial-type flagellum filament	C	2	1	5	NA
GO:0009424	bacterial-type flagellum hook	C	1	NA	NA	NA
GO:0009425	bacterial-type flagellum basal body	C	4	NA	NA	NA
GO:0009432	SOS response	P	1	3	NA	NA
GO:0009434	microtubule-based flagellum	C	1	5	2	4
GO:0009451	RNA modification	P	2	3	1	2
GO:0009496	plastoquinol--plastocyanin reductase activity	F	1	NA	NA	NA
GO:0009506	plasmodesma	C	8	19	10	39
GO:0009507	chloroplast	C	22	18	10	30
GO:0009512	cytochrome b6f complex	C	1	NA	NA	NA
GO:0009523	photosystem II	C	1	2	NA	1
GO:0009524	phragmoplast	C	1	4	2	1
GO:0009535	chloroplast thylakoid membrane	C	5	3	NA	3
GO:0009536	plastid	C	11	27	32	28
GO:0009555	pollen development	P	1	1	1	12
GO:0009584	detection of visible light	P	3	NA	NA	NA
GO:0009605	response to external stimulus	P	1	1	1	2
GO:0009611	response to wounding	P	2	2	NA	1
GO:0009615	response to virus	P	1	5	8	7
GO:0009624	response to nematode	P	2	NA	1	1
GO:0009636	response to toxin	P	2	3	5	2
GO:0009642	response to light intensity	P	1	3	1	2
GO:0009651	response to salt stress	P	3	15	7	8
GO:0009652	thigmotropism	P	1	NA	NA	NA
GO:0009653	anatomical structure morphogenesis	P	2	6	7	10
GO:0009654	oxygen evolving complex	C	2	NA	NA	NA
GO:0009678	hydrogen-translocating pyrophosphatase activity	F	3	5	4	10
GO:0009697	salicylic acid biosynthetic process	P	1	2	NA	NA
GO:0009705	plant-type vacuole membrane	C	1	NA	NA	1
GO:0009719	response to endogenous stimulus	P	1	NA	1	NA
GO:0009725	response to hormone stimulus	P	1	1	1	1
GO:0009738	abscisic acid mediated signaling pathway	P	1	1	1	NA
GO:0009744	response to sucrose stimulus	P	1	2	NA	1
GO:0009749	response to glucose stimulus	P	1	1	1	4
GO:0009790	embryo development	P	1	8	NA	23
GO:0009791	post-embryonic development	P	3	1	6	5
GO:0009792	embryo development ending in birth or egg hatching	P	3	53	NA	36
GO:0009793	embryo development ending in seed dormancy	P	2	11	NA	9
GO:0009821	alkaloid biosynthetic process	P	1	NA	4	1
GO:0009861	jasmonic acid and ethylene-dependent systemic resistance	P	1	NA	NA	NA
GO:0009897	external side of plasma membrane	C	1	NA	4	2
GO:0009898	internal side of plasma membrane	C	3	2	3	2
GO:0009913	epidermal cell differentiation	P	4	NA	3	1
GO:0009941	chloroplast envelope	C	5	5	16	12
GO:0009952	anterior/posterior pattern specification	P	1	4	NA	5
GO:0009953	dorsal/ventral pattern formation	P	1	7	NA	3
GO:0009955	adaxial/abaxial pattern specification	P	1	NA	NA	NA
GO:0009966	regulation of signal transduction	P	1	1	3	4
GO:0009982	pseudouridine synthase activity	F	1	1	2	2
GO:0009986	cell surface	C	4	15	12	32
GO:0009987	cellular process	P	75	240	178	326
GO:0010008	endosome membrane	C	13	7	6	11
GO:0010033	response to organic substance	P	13	11	5	8
GO:0010118	stomatal movement	P	2	1	NA	NA
GO:0010133	proline catabolic process to glutamate	P	1	NA	NA	NA
GO:0010154	fruit development	P	4	1	3	1
GO:0010171	body morphogenesis	P	4	8	8	5
GO:0010181	FMN binding	F	1	2	6	13
GO:0010188	response to microbial phytotoxin	P	1	3	NA	1
GO:0010193	response to ozone	P	1	3	2	NA
GO:0010212	response to ionizing radiation	P	2	2	NA	6
GO:0010243	response to organic nitrogen	P	1	2	NA	1
GO:0010310	regulation of hydrogen peroxide metabolic process	P	2	4	5	5
GO:0010458	exit from mitosis	P	1	NA	1	2
GO:0010467	gene expression	P	8	12	7	7
GO:0010468	regulation of gene expression	P	1	1	2	4
GO:0010510	regulation of acetyl-CoA biosynthetic process from pyruvate	P	1	1	1	1
GO:0010564	regulation of cell cycle process	P	1	1	NA	NA
GO:0010571	positive regulation of DNA replication involved in S phase	P	1	NA	NA	NA
GO:0010592	positive regulation of lamellipodium assembly	P	1	4	5	8
GO:0010628	positive regulation of gene expression	P	1	3	4	4
GO:0010642	negative regulation of platelet-derived growth factor receptor signaling pathway	P	1	NA	NA	NA
GO:0010646	regulation of cell communication	P	1	5	NA	5
GO:0010747	positive regulation of plasma membrane long-chain fatty acid transport	P	1	1	1	NA
GO:0010800	positive regulation of peptidyl-threonine phosphorylation	P	1	1	2	2
GO:0010812	negative regulation of cell-substrate adhesion	P	1	1	NA	1
GO:0010832	negative regulation of myotube differentiation	P	5	NA	1	1
GO:0010842	retina layer formation	P	1	NA	NA	NA
GO:0010858	calcium-dependent protein kinase regulator activity	F	1	NA	1	NA
GO:0010867	positive regulation of triglyceride biosynthetic process	P	1	1	1	NA
GO:0010870	positive regulation of receptor biosynthetic process	P	4	NA	3	1
GO:0010942	positive regulation of cell death	P	1	1	NA	NA
GO:0010959	regulation of metal ion transport	P	1	1	NA	NA
GO:0010976	positive regulation of neuron projection development	P	2	3	2	2
GO:0010977	negative regulation of neuron projection development	P	1	NA	4	4
GO:0010994	free ubiquitin chain polymerization	P	1	NA	1	1
GO:0010997	anaphase-promoting complex binding	F	1	NA	2	3
GO:0012501	programmed cell death	P	1	NA	1	1
GO:0014070	response to organic cyclic compound	P	1	1	NA	7
GO:0014912	negative regulation of smooth muscle cell migration	P	1	NA	NA	3
GO:0015030	Cajal body	C	3	2	3	5
GO:0015031	protein transport	P	34	45	47	51
GO:0015035	protein disulfide oxidoreductase activity	F	6	4	5	6
GO:0015036	disulfide oxidoreductase activity	F	1	1	NA	NA
GO:0015074	DNA integration	P	2	NA	1	1
GO:0015075	ion transmembrane transporter activity	F	1	2	3	1
GO:0015078	hydrogen ion transmembrane transporter activity	F	5	7	7	15
GO:0015114	phosphate ion transmembrane transporter activity	F	1	NA	NA	1
GO:0015144	carbohydrate transmembrane transporter activity	F	2	NA	NA	1
GO:0015171	amino acid transmembrane transporter activity	F	1	NA	2	4
GO:0015197	peptide transporter activity	F	1	NA	NA	1
GO:0015204	urea transmembrane transporter activity	F	1	NA	NA	NA
GO:0015291	secondary active transmembrane transporter activity	F	1	1	1	NA
GO:0015299	solute:hydrogen antiporter activity	F	3	3	1	5
GO:0015343	siderophore transmembrane transporter activity	F	2	NA	NA	NA
GO:0015370	solute:sodium symporter activity	F	1	NA	1	1
GO:0015408	ferric-transporting ATPase activity	F	3	NA	NA	1
GO:0015415	phosphate ion transmembrane-transporting ATPase activity	F	4	1	NA	1
GO:0015419	sulfate transmembrane-transporting ATPase activity	F	3	NA	NA	NA
GO:0015420	cobalamin-transporting ATPase activity	F	5	NA	1	NA
GO:0015421	oligopeptide-transporting ATPase activity	F	1	NA	NA	1
GO:0015432	bile acid-exporting ATPase activity	F	1	2	NA	NA
GO:0015450	P-P-bond-hydrolysis-driven protein transmembrane transporter activity	F	4	2	11	7
GO:0015459	potassium channel regulator activity	F	1	3	NA	2
GO:0015629	actin cytoskeleton	C	3	8	1	23
GO:0015630	microtubule cytoskeleton	C	6	26	12	27
GO:0015662	ATPase activity, coupled to transmembrane movement of ions, phosphorylative mechanism	F	3	14	6	16
GO:0015672	monovalent inorganic cation transport	P	1	7	4	5
GO:0015682	ferric iron transport	P	3	NA	NA	1
GO:0015711	organic anion transport	P	1	1	1	1
GO:0015722	canalicular bile acid transport	P	1	2	NA	NA
GO:0015824	proline transport	P	3	NA	7	NA
GO:0015833	peptide transport	P	2	NA	NA	1
GO:0015840	urea transport	P	1	NA	NA	NA
GO:0015846	polyamine transport	P	3	NA	13	4
GO:0015858	nucleoside transport	P	1	NA	1	NA
GO:0015884	folic acid transport	P	2	NA	NA	1
GO:0015889	cobalamin transport	P	5	NA	1	NA
GO:0015891	siderophore transport	P	2	NA	NA	NA
GO:0015930	glutamate synthase activity	F	1	1	1	NA
GO:0015934	large ribosomal subunit	C	13	19	20	14
GO:0015935	small ribosomal subunit	C	23	25	35	20
GO:0015940	pantothenate biosynthetic process	P	2	2	9	5
GO:0015942	formate metabolic process	P	9	14	NA	4
GO:0015947	methane metabolic process	P	12	17	4	9
GO:0015949	nucleobase-containing small molecule interconversion	P	1	NA	NA	2
GO:0015969	guanosine tetraphosphate metabolic process	P	2	2	4	NA
GO:0015976	carbon utilization	P	19	11	25	16
GO:0015979	photosynthesis	P	4	1	1	1
GO:0015986	ATP synthesis coupled proton transport	P	6	16	29	21
GO:0015991	ATP hydrolysis coupled proton transport	P	15	22	38	29
GO:0015992	proton transport	P	11	33	68	65
GO:0015994	chlorophyll metabolic process	P	9	7	6	9
GO:0015995	chlorophyll biosynthetic process	P	2	NA	NA	NA
GO:0016020	membrane	C	130	247	244	287
GO:0016021	integral to membrane	C	103	109	191	212
GO:0016023	cytoplasmic membrane-bounded vesicle	C	4	31	15	41
GO:0016032	viral reproduction	P	11	15	22	30
GO:0016042	lipid catabolic process	P	6	NA	4	1
GO:0016043	cellular component organization	P	1	8	8	14
GO:0016044	cellular membrane organization	P	14	6	4	15
GO:0016049	cell growth	P	1	6	5	8
GO:0016070	RNA metabolic process	P	8	15	11	20
GO:0016071	mRNA metabolic process	P	15	31	34	72
GO:0016114	terpenoid biosynthetic process	P	3	1	NA	NA
GO:0016149	translation release factor activity, codon specific	F	7	1	2	1
GO:0016153	urocanate hydratase activity	F	4	1	2	2
GO:0016183	synaptic vesicle coating	P	1	NA	NA	NA
GO:0016192	vesicle-mediated transport	P	6	37	24	41
GO:0016197	endosomal transport	P	12	4	NA	20
GO:0016226	iron-sulfur cluster assembly	P	1	4	1	1
GO:0016265	death	P	2	NA	NA	NA
GO:0016274	protein-arginine N-methyltransferase activity	F	1	NA	3	NA
GO:0016301	kinase activity	F	55	117	92	202
GO:0016310	phosphorylation	P	68	179	92	177
GO:0016311	dephosphorylation	P	5	7	6	9
GO:0016320	endoplasmic reticulum membrane fusion	P	1	NA	1	NA
GO:0016322	neuron remodeling	P	1	NA	1	2
GO:0016323	basolateral plasma membrane	C	2	6	2	12
GO:0016324	apical plasma membrane	C	1	7	6	12
GO:0016337	cell-cell adhesion	P	1	NA	2	6
GO:0016342	catenin complex	C	1	1	1	4
GO:0016358	dendrite development	P	1	6	5	9
GO:0016363	nuclear matrix	C	2	NA	6	3
GO:0016441	posttranscriptional gene silencing	P	1	4	2	1
GO:0016444	somatic cell DNA recombination	P	1	NA	NA	NA
GO:0016459	myosin complex	C	4	20	13	33
GO:0016481	NA	NA	1	NA	NA	7
GO:0016485	protein processing	P	9	10	2	7
GO:0016491	oxidoreductase activity	F	135	115	103	181
GO:0016507	mitochondrial fatty acid beta-oxidation multienzyme complex	C	4	NA	NA	NA
GO:0016529	sarcoplasmic reticulum	C	1	1	3	2
GO:0016540	protein autoprocessing	P	1	NA	NA	2
GO:0016567	protein ubiquitination	P	6	29	12	34
GO:0016568	chromatin modification	P	4	3	1	3
GO:0016573	histone acetylation	P	1	1	1	NA
GO:0016575	histone deacetylation	P	3	1	6	3
GO:0016579	protein deubiquitination	P	6	18	9	19
GO:0016580	Sin3 complex	C	5	1	3	2
GO:0016581	NuRD complex	C	5	1	4	1
GO:0016585	chromatin remodeling complex	C	1	NA	NA	4
GO:0016597	amino acid binding	F	4	3	7	2
GO:0016598	protein arginylation	P	4	NA	NA	NA
GO:0016605	PML body	C	1	NA	7	13
GO:0016607	nuclear speck	C	2	10	11	13
GO:0016614	oxidoreductase activity, acting on CH-OH group of donors	F	3	6	5	11
GO:0016616	oxidoreductase activity, acting on the CH-OH group of donors, NAD or NADP as acceptor	F	25	17	15	25
GO:0016619	malate dehydrogenase (oxaloacetate-decarboxylating) activity	F	1	NA	2	1
GO:0016620	oxidoreductase activity, acting on the aldehyde or oxo group of donors, NAD or NADP as acceptor	F	2	13	9	14
GO:0016624	oxidoreductase activity, acting on the aldehyde or oxo group of donors, disulfide as acceptor	F	1	5	2	NA
GO:0016639	oxidoreductase activity, acting on the CH-NH2 group of donors, NAD or NADP as acceptor	F	1	1	1	NA
GO:0016701	oxidoreductase activity, acting on single donors with incorporation of molecular oxygen	F	1	2	2	1
GO:0016702	oxidoreductase activity, acting on single donors with incorporation of molecular oxygen, incorporation of two atoms of oxygen	F	1	1	3	4
GO:0016705	oxidoreductase activity, acting on paired donors, with incorporation or reduction of molecular oxygen	F	1	5	3	1
GO:0016706	oxidoreductase activity, acting on paired donors, with incorporation or reduction of molecular oxygen, 2-oxoglutarate as one donor, and incorporation of one atom each of oxygen into both donors	F	1	2	NA	4
GO:0016717	oxidoreductase activity, acting on paired donors, with oxidation of a pair of donors resulting in the reduction of molecular oxygen to two molecules of water	F	1	NA	NA	NA
GO:0016720	delta12-fatty acid dehydrogenase activity	F	1	2	NA	NA
GO:0016740	transferase activity	F	80	119	108	162
GO:0016741	transferase activity, transferring one-carbon groups	F	3	NA	NA	2
GO:0016742	hydroxymethyl-, formyl- and related transferase activity	F	3	NA	NA	NA
GO:0016746	transferase activity, transferring acyl groups	F	11	14	22	25
GO:0016747	transferase activity, transferring acyl groups other than amino-acyl groups	F	6	4	NA	6
GO:0016757	transferase activity, transferring glycosyl groups	F	1	10	3	16
GO:0016758	transferase activity, transferring hexosyl groups	F	1	NA	3	4
GO:0016769	transferase activity, transferring nitrogenous groups	F	2	1	5	2
GO:0016772	transferase activity, transferring phosphorus-containing groups	F	26	111	56	239
GO:0016773	phosphotransferase activity, alcohol group as acceptor	F	1	6	13	20
GO:0016776	phosphotransferase activity, phosphate group as acceptor	F	1	1	NA	2
GO:0016779	nucleotidyltransferase activity	F	11	14	17	19
GO:0016787	hydrolase activity	F	100	208	155	374
GO:0016791	phosphatase activity	F	2	17	5	12
GO:0016798	hydrolase activity, acting on glycosyl bonds	F	9	6	13	84
GO:0016810	hydrolase activity, acting on carbon-nitrogen (but not peptide) bonds	F	3	3	14	4
GO:0016811	hydrolase activity, acting on carbon-nitrogen (but not peptide) bonds, in linear amides	F	3	NA	NA	3
GO:0016817	hydrolase activity, acting on acid anhydrides	F	2	10	1	16
GO:0016818	hydrolase activity, acting on acid anhydrides, in phosphorus-containing anhydrides	F	2	2	3	5
GO:0016820	hydrolase activity, acting on acid anhydrides, catalyzing transmembrane movement of substances	F	7	16	4	22
GO:0016829	lyase activity	F	30	25	23	27
GO:0016831	carboxy-lyase activity	F	2	NA	2	NA
GO:0016835	carbon-oxygen lyase activity	F	1	NA	NA	1
GO:0016836	hydro-lyase activity	F	1	1	3	4
GO:0016837	carbon-oxygen lyase activity, acting on polysaccharides	F	2	NA	NA	NA
GO:0016846	carbon-sulfur lyase activity	F	1	NA	1	NA
GO:0016847	1-aminocyclopropane-1-carboxylate synthase activity	F	1	NA	1	NA
GO:0016849	phosphorus-oxygen lyase activity	F	14	NA	5	NA
GO:0016853	isomerase activity	F	24	38	31	34
GO:0016857	racemase and epimerase activity, acting on carbohydrates and derivatives	F	2	NA	1	2
GO:0016874	ligase activity	F	34	55	49	73
GO:0016881	acid-amino acid ligase activity	F	2	18	16	9
GO:0016887	ATPase activity	F	32	86	92	91
GO:0016888	endodeoxyribonuclease activity, producing 5'-phosphomonoesters	F	1	3	NA	NA
GO:0016903	oxidoreductase activity, acting on the aldehyde or oxo group of donors	F	3	2	1	5
GO:0016926	protein desumoylation	P	1	1	NA	NA
GO:0016929	SUMO-specific protease activity	F	1	1	NA	NA
GO:0016987	sigma factor activity	F	36	2	16	1
GO:0016992	lipoate synthase activity	F	3	1	NA	NA
GO:0016998	cell wall macromolecule catabolic process	P	2	NA	3	2
GO:0017000	antibiotic biosynthetic process	P	2	NA	NA	NA
GO:0017003	protein-heme linkage	P	2	NA	NA	NA
GO:0017004	cytochrome complex assembly	P	2	NA	NA	NA
GO:0017022	myosin binding	F	4	6	2	3
GO:0017038	protein import	P	8	NA	13	NA
GO:0017053	transcriptional repressor complex	C	1	NA	3	1
GO:0017080	sodium channel regulator activity	F	1	2	NA	NA
GO:0017081	chloride channel regulator activity	F	1	1	NA	NA
GO:0017111	nucleoside-triphosphatase activity	F	57	163	141	108
GO:0017130	poly(C) RNA binding	F	1	NA	NA	3
GO:0017136	NAD-dependent histone deacetylase activity	F	7	NA	2	2
GO:0017137	Rab GTPase binding	F	1	5	3	3
GO:0017148	negative regulation of translation	P	1	1	3	5
GO:0017150	tRNA dihydrouridine synthase activity	F	5	1	7	2
GO:0017153	sodium:dicarboxylate symporter activity	F	1	NA	NA	NA
GO:0017177	glucosidase II complex	C	1	2	NA	3
GO:0018022	peptidyl-lysine methylation	P	1	NA	NA	1
GO:0018024	histone-lysine N-methyltransferase activity	F	1	NA	2	3
GO:0018105	peptidyl-serine phosphorylation	P	1	5	3	15
GO:0018106	peptidyl-histidine phosphorylation	P	16	2	3	1
GO:0018130	heterocycle biosynthetic process	P	1	4	NA	8
GO:0018206	peptidyl-methionine modification	P	1	2	1	NA
GO:0018216	peptidyl-arginine methylation	P	1	NA	NA	1
GO:0018279	protein N-linked glycosylation via asparagine	P	2	3	NA	13
GO:0018298	protein-chromophore linkage	P	4	5	NA	1
GO:0018444	translation release factor complex	C	7	3	6	2
GO:0018548	pentaerythritol trinitrate reductase activity	F	1	NA	NA	NA
GO:0018874	benzoate metabolic process	P	14	10	32	16
GO:0018958	phenol-containing compound metabolic process	P	2	NA	NA	NA
GO:0018991	oviposition	P	1	2	2	9
GO:0018996	molting cycle, collagen and cuticulin-based cuticle	P	2	9	2	3
GO:0019003	GDP binding	F	2	6	4	3
GO:0019005	SCF ubiquitin ligase complex	C	1	NA	NA	7
GO:0019012	virion	C	1	4	NA	2
GO:0019058	viral infectious cycle	P	2	NA	1	4
GO:0019082	viral protein processing	P	2	NA	NA	NA
GO:0019083	viral transcription	P	6	6	16	43
GO:0019134	glucosamine-1-phosphate N-acetyltransferase activity	F	1	NA	NA	NA
GO:0019201	nucleotide kinase activity	F	2	1	NA	2
GO:0019222	regulation of metabolic process	P	3	5	3	8
GO:0019254	carnitine metabolic process, CoA-linked	P	2	NA	1	1
GO:0019260	1,2-dichloroethane catabolic process	P	3	6	3	6
GO:0019344	cysteine biosynthetic process	P	2	3	1	2
GO:0019370	leukotriene biosynthetic process	P	2	NA	2	4
GO:0019482	beta-alanine metabolic process	P	7	9	22	7
GO:0019497	hexachlorocyclohexane metabolic process	P	3	1	2	2
GO:0019521	D-gluconate metabolic process	P	1	2	4	2
GO:0019538	protein metabolic process	P	11	16	7	12
GO:0019543	propionate catabolic process	P	3	NA	NA	2
GO:0019629	propionate catabolic process, 2-methylcitrate cycle	P	2	NA	NA	NA
GO:0019643	reductive tricarboxylic acid cycle	P	19	30	49	44
GO:0019646	aerobic electron transport chain	P	1	NA	NA	NA
GO:0019684	photosynthesis, light reaction	P	2	4	1	NA
GO:0019717	synaptosome	C	1	NA	1	10
GO:0019718	rough microsome	C	1	NA	NA	3
GO:0019730	antimicrobial humoral response	P	1	NA	NA	3
GO:0019752	carboxylic acid metabolic process	P	2	2	1	1
GO:0019773	proteasome core complex, alpha-subunit complex	C	3	NA	6	11
GO:0019788	NEDD8 ligase activity	F	1	NA	NA	NA
GO:0019812	Type I site-specific deoxyribonuclease complex	C	1	NA	NA	NA
GO:0019814	immunoglobulin complex	C	1	1	1	3
GO:0019843	rRNA binding	F	50	65	71	29
GO:0019852	L-ascorbic acid metabolic process	P	3	7	3	6
GO:0019856	pyrimidine nucleobase biosynthetic process	P	2	NA	NA	NA
GO:0019861	flagellum	C	15	24	17	3
GO:0019867	outer membrane	C	2	4	2	NA
GO:0019872	streptomycin biosynthetic process	P	7	8	11	9
GO:0019888	protein phosphatase regulator activity	F	1	NA	NA	NA
GO:0019894	kinesin binding	F	1	2	4	7
GO:0019897	extrinsic to plasma membrane	C	2	4	1	9
GO:0019898	extrinsic to membrane	C	2	1	2	2
GO:0019899	enzyme binding	F	3	8	11	19
GO:0019901	protein kinase binding	F	4	21	17	40
GO:0019903	protein phosphatase binding	F	2	6	4	7
GO:0019904	protein domain specific binding	F	8	21	20	31
GO:0020037	heme binding	F	20	19	45	32
GO:0020039	pellicle	C	1	NA	NA	NA
GO:0021551	central nervous system morphogenesis	P	1	NA	NA	1
GO:0021675	nerve development	P	2	NA	NA	NA
GO:0021766	hippocampus development	P	2	2	5	3
GO:0021799	cerebral cortex radially oriented cell migration	P	1	4	1	5
GO:0021819	layer formation in cerebral cortex	P	1	NA	NA	2
GO:0021831	embryonic olfactory bulb interneuron precursor migration	P	1	4	1	5
GO:0022008	neurogenesis	P	4	7	9	14
GO:0022617	extracellular matrix disassembly	P	1	NA	NA	1
GO:0022625	cytosolic large ribosomal subunit	C	8	4	14	42
GO:0022627	cytosolic small ribosomal subunit	C	4	7	13	36
GO:0022804	active transmembrane transporter activity	F	1	1	NA	3
GO:0022857	transmembrane transporter activity	F	1	8	7	16
GO:0022890	inorganic cation transmembrane transporter activity	F	1	1	NA	1
GO:0022891	substrate-specific transmembrane transporter activity	F	1	3	3	NA
GO:0022892	substrate-specific transporter activity	F	3	6	2	8
GO:0022900	electron transport chain	P	16	17	22	7
GO:0022904	respiratory electron transport chain	P	3	9	17	10
GO:0023061	signal release	P	1	NA	NA	1
GO:0030001	metal ion transport	P	8	10	11	11
GO:0030016	myofibril	C	1	NA	4	9
GO:0030027	lamellipodium	C	2	4	2	12
GO:0030030	cell projection organization	P	2	1	2	4
GO:0030036	actin cytoskeleton organization	P	4	6	8	13
GO:0030043	actin filament fragmentation	P	1	NA	NA	1
GO:0030048	actin filament-based movement	P	1	1	6	8
GO:0030054	cell junction	C	1	4	5	15
GO:0030060	L-malate dehydrogenase activity	F	3	3	5	7
GO:0030077	plasma membrane light-harvesting complex	C	2	NA	NA	NA
GO:0030117	membrane coat	C	2	6	2	14
GO:0030125	clathrin vesicle coat	C	1	1	1	NA
GO:0030126	COPI vesicle coat	C	3	3	7	6
GO:0030127	COPII vesicle coat	C	1	1	1	3
GO:0030131	clathrin adaptor complex	C	4	11	3	13
GO:0030141	secretory granule	C	1	1	1	3
GO:0030145	manganese ion binding	F	21	5	15	14
GO:0030154	cell differentiation	P	1	9	9	16
GO:0030163	protein catabolic process	P	5	29	18	21
GO:0030168	platelet activation	P	3	23	14	22
GO:0030170	pyridoxal phosphate binding	F	23	22	23	20
GO:0030176	integral to endoplasmic reticulum membrane	C	1	7	3	6
GO:0030177	positive regulation of Wnt receptor signaling pathway	P	4	1	1	1
GO:0030182	neuron differentiation	P	2	3	3	7
GO:0030199	collagen fibril organization	P	2	NA	NA	NA
GO:0030229	very-low-density lipoprotein particle receptor activity	F	9	NA	NA	NA
GO:0030234	enzyme regulator activity	F	4	2	8	4
GO:0030235	nitric-oxide synthase regulator activity	F	1	7	3	8
GO:0030240	skeletal muscle thin filament assembly	P	4	3	3	1
GO:0030246	carbohydrate binding	F	1	1	16	5
GO:0030254	protein secretion by the type III secretion system	P	1	NA	NA	NA
GO:0030257	type III protein secretion system complex	C	1	NA	NA	NA
GO:0030261	chromosome condensation	P	1	4	2	8
GO:0030276	clathrin binding	F	1	1	2	4
GO:0030286	dynein complex	C	2	26	28	10
GO:0030288	outer membrane-bounded periplasmic space	C	5	5	4	NA
GO:0030295	protein kinase activator activity	F	1	2	3	2
GO:0030307	positive regulation of cell growth	P	2	3	NA	5
GO:0030313	cell envelope	C	1	NA	NA	NA
GO:0030315	T-tubule	C	1	3	1	4
GO:0030324	lung development	P	1	1	1	4
GO:0030334	regulation of cell migration	P	4	8	7	12
GO:0030414	peptidase inhibitor activity	F	1	NA	1	4
GO:0030421	defecation	P	1	1	NA	NA
GO:0030424	axon	C	4	8	6	14
GO:0030425	dendrite	C	3	4	3	12
GO:0030431	sleep	P	1	1	NA	4
GO:0030433	ER-associated protein catabolic process	P	2	10	3	8
GO:0030445	yeast-form cell wall	C	2	NA	1	NA
GO:0030446	hyphal cell wall	C	3	1	1	NA
GO:0030488	tRNA methylation	P	2	NA	1	NA
GO:0030496	midbody	C	3	13	9	21
GO:0030497	fatty acid elongation	P	1	2	NA	NA
GO:0030515	snoRNA binding	F	1	3	2	1
GO:0030521	androgen receptor signaling pathway	P	1	NA	1	2
GO:0030529	ribonucleoprotein complex	C	6	15	23	45
GO:0030639	polyketide biosynthetic process	P	5	3	6	1
GO:0030659	cytoplasmic vesicle membrane	C	1	1	NA	NA
GO:0030663	COPI coated vesicle membrane	C	1	1	1	1
GO:0030666	endocytic vesicle membrane	C	12	5	2	11
GO:0030687	preribosome, large subunit precursor	C	1	NA	NA	1
GO:0030742	GTP-dependent protein binding	F	2	4	2	11
GO:0030838	positive regulation of actin filament polymerization	P	1	4	2	9
GO:0030863	cortical cytoskeleton	C	2	1	5	6
GO:0030865	cortical cytoskeleton organization	P	1	NA	NA	NA
GO:0030866	cortical actin cytoskeleton organization	P	1	NA	4	2
GO:0030903	notochord development	P	1	NA	1	4
GO:0030911	TPR domain binding	F	1	8	2	9
GO:0030914	STAGA complex	C	1	NA	NA	NA
GO:0030955	potassium ion binding	F	5	6	4	5
GO:0030957	Tat protein binding	F	1	1	4	8
GO:0030968	endoplasmic reticulum unfolded protein response	P	1	5	6	3
GO:0030970	retrograde protein transport, ER to cytosol	P	1	1	2	1
GO:0030976	thiamine pyrophosphate binding	F	6	6	NA	6
GO:0030992	intraflagellar transport particle B	C	1	4	5	NA
GO:0031011	Ino80 complex	C	1	NA	NA	1
GO:0031012	extracellular matrix	C	2	NA	7	1
GO:0031018	endocrine pancreas development	P	6	6	16	43
GO:0031071	cysteine desulfurase activity	F	2	3	2	2
GO:0031072	heat shock protein binding	F	3	5	13	14
GO:0031078	histone deacetylase activity (H3-K14 specific)	F	5	NA	2	1
GO:0031090	organelle membrane	C	2	8	5	5
GO:0031093	platelet alpha granule lumen	C	1	1	NA	1
GO:0031098	stress-activated protein kinase signaling cascade	P	1	1	NA	2
GO:0031103	axon regeneration	P	2	1	2	1
GO:0031145	anaphase-promoting complex-dependent proteasomal ubiquitin-dependent protein catabolic process	P	15	12	21	24
GO:0031146	SCF-dependent proteasomal ubiquitin-dependent protein catabolic process	P	1	NA	NA	1
GO:0031167	rRNA methylation	P	1	1	3	NA
GO:0031232	extrinsic to external side of plasma membrane	C	1	NA	NA	1
GO:0031247	actin rod assembly	P	1	1	NA	2
GO:0031252	cell leading edge	C	1	NA	2	5
GO:0031290	retinal ganglion cell axon guidance	P	1	1	NA	2
GO:0031295	T cell costimulation	P	1	2	8	8
GO:0031304	intrinsic to mitochondrial inner membrane	C	1	NA	NA	NA
GO:0031323	regulation of cellular metabolic process	P	2	8	NA	4
GO:0031334	positive regulation of protein complex assembly	P	1	2	2	1
GO:0031361	integral to thylakoid membrane	C	2	NA	NA	NA
GO:0031365	N-terminal protein amino acid modification	P	1	2	1	1
GO:0031379	RNA-directed RNA polymerase complex	C	1	NA	NA	3
GO:0031402	sodium ion binding	F	3	NA	7	1
GO:0031404	chloride ion binding	F	1	NA	2	3
GO:0031410	cytoplasmic vesicle	C	3	4	5	10
GO:0031419	cobalamin binding	F	4	3	2	5
GO:0031428	box C/D snoRNP complex	C	1	3	1	1
GO:0031432	titin binding	F	1	1	1	1
GO:0031435	mitogen-activated protein kinase kinase kinase binding	F	1	2	1	1
GO:0031461	cullin-RING ubiquitin ligase complex	C	2	3	3	3
GO:0031463	Cul3-RING ubiquitin ligase complex	C	1	1	NA	13
GO:0031464	Cul4A-RING ubiquitin ligase complex	C	2	NA	NA	2
GO:0031465	Cul4B-RING ubiquitin ligase complex	C	1	NA	1	1
GO:0031490	chromatin DNA binding	F	1	3	8	2
GO:0031491	nucleosome binding	F	1	NA	1	4
GO:0031512	motile primary cilium	C	1	4	2	2
GO:0031513	nonmotile primary cilium	C	1	2	3	2
GO:0031519	PcG protein complex	C	4	1	NA	3
GO:0031529	ruffle organization	P	1	4	6	10
GO:0031554	regulation of DNA-dependent transcription, termination	P	2	NA	NA	2
GO:0031572	G2/M transition DNA damage checkpoint	P	2	2	1	5
GO:0031581	hemidesmosome assembly	P	1	1	NA	NA
GO:0031593	polyubiquitin binding	F	1	1	2	2
GO:0031616	spindle pole centrosome	C	1	2	NA	NA
GO:0031625	ubiquitin protein ligase binding	F	2	11	11	25
GO:0031648	protein destabilization	P	1	NA	1	3
GO:0031674	I band	C	4	5	4	2
GO:0031902	late endosome membrane	C	1	NA	NA	2
GO:0031941	filamentous actin	C	1	NA	4	8
GO:0031965	nuclear membrane	C	1	1	2	8
GO:0031966	mitochondrial membrane	C	2	NA	3	3
GO:0031981	nuclear lumen	C	7	3	12	11
GO:0031996	thioesterase binding	F	2	5	7	7
GO:0031997	N-terminal myristoylation domain binding	F	1	1	1	NA
GO:0032000	positive regulation of fatty acid beta-oxidation	P	1	1	NA	1
GO:0032041	NAD-dependent histone deacetylase activity (H3-K14 specific)	F	4	1	5	1
GO:0032129	histone deacetylase activity (H3-K9 specific)	F	5	NA	2	1
GO:0032188	establishment of actomyosin contractile ring localization	P	1	NA	NA	NA
GO:0032228	regulation of synaptic transmission, GABAergic	P	1	1	NA	2
GO:0032259	methylation	P	21	42	20	29
GO:0032313	regulation of Rab GTPase activity	P	1	2	NA	6
GO:0032319	regulation of Rho GTPase activity	P	1	NA	2	3
GO:0032342	aldosterone biosynthetic process	P	1	1	1	NA
GO:0032355	response to estradiol stimulus	P	1	1	1	2
GO:0032367	intracellular cholesterol transport	P	1	NA	NA	1
GO:0032403	protein complex binding	F	1	5	11	13
GO:0032411	positive regulation of transporter activity	P	1	2	NA	NA
GO:0032435	negative regulation of proteasomal ubiquitin-dependent protein catabolic process	P	2	1	1	2
GO:0032436	positive regulation of proteasomal ubiquitin-dependent protein catabolic process	P	1	11	4	12
GO:0032440	2-alkenal reductase [NAD(P)] activity	F	3	4	NA	5
GO:0032465	regulation of cytokinesis	P	1	3	2	1
GO:0032480	negative regulation of type I interferon production	P	12	5	3	10
GO:0032496	response to lipopolysaccharide	P	1	3	2	3
GO:0032501	multicellular organismal process	P	5	8	5	22
GO:0032502	developmental process	P	4	6	7	7
GO:0032510	endosome to lysosome transport via multivesicular body sorting pathway	P	1	NA	NA	1
GO:0032549	ribonucleoside binding	F	1	4	10	8
GO:0032555	purine ribonucleotide binding	F	1	1	NA	NA
GO:0032559	adenyl ribonucleotide binding	F	1	3	5	6
GO:0032561	guanyl ribonucleotide binding	F	1	NA	NA	1
GO:0032707	negative regulation of interleukin-23 production	P	1	4	5	6
GO:0032775	DNA methylation on adenine	P	1	NA	2	NA
GO:0032784	regulation of DNA-dependent transcription, elongation	P	2	1	NA	NA
GO:0032786	positive regulation of DNA-dependent transcription, elongation	P	2	1	NA	1
GO:0032793	positive regulation of CREB transcription factor activity	P	3	1	1	2
GO:0032869	cellular response to insulin stimulus	P	2	6	2	NA
GO:0032870	cellular response to hormone stimulus	P	1	1	2	1
GO:0032879	regulation of localization	P	1	NA	2	1
GO:0032922	circadian regulation of gene expression	P	1	4	2	4
GO:0032934	sterol binding	F	1	NA	NA	4
GO:0032940	secretion by cell	P	1	3	2	3
GO:0032957	inositol trisphosphate metabolic process	P	1	NA	NA	NA
GO:0032991	macromolecular complex	C	1	4	NA	5
GO:0033009	nucleomorph	C	1	1	3	NA
GO:0033081	regulation of T cell differentiation in thymus	P	1	NA	NA	NA
GO:0033129	positive regulation of histone phosphorylation	P	1	1	NA	2
GO:0033144	negative regulation of intracellular steroid hormone receptor signaling pathway	P	1	NA	NA	NA
GO:0033177	proton-transporting two-sector ATPase complex, proton-transporting domain	C	2	6	4	4
GO:0033178	proton-transporting two-sector ATPase complex, catalytic domain	C	3	3	1	4
GO:0033179	proton-transporting V-type ATPase, V0 domain	C	2	2	2	3
GO:0033180	proton-transporting V-type ATPase, V1 domain	C	2	9	13	2
GO:0033211	adiponectin-mediated signaling pathway	P	3	NA	NA	1
GO:0033275	actin-myosin filament sliding	P	4	2	2	1
GO:0033276	transcription factor TFTC complex	C	1	NA	NA	NA
GO:0033539	fatty acid beta-oxidation using acyl-CoA dehydrogenase	P	6	1	9	3
GO:0033553	rDNA heterochromatin	C	2	NA	NA	NA
GO:0033563	dorsal/ventral axon guidance	P	2	1	2	2
GO:0033613	activating transcription factor binding	F	5	NA	NA	1
GO:0033692	cellular polysaccharide biosynthetic process	P	1	NA	NA	NA
GO:0033862	UMP kinase activity	F	1	NA	2	1
GO:0033962	cytoplasmic mRNA processing body assembly	P	3	1	2	3
GO:0033993	response to lipid	P	1	NA	NA	3
GO:0034063	stress granule assembly	P	3	1	2	3
GO:0034130	toll-like receptor 1 signaling pathway	P	12	4	3	13
GO:0034134	toll-like receptor 2 signaling pathway	P	12	4	3	13
GO:0034138	toll-like receptor 3 signaling pathway	P	12	4	3	13
GO:0034142	toll-like receptor 4 signaling pathway	P	12	4	3	13
GO:0034185	apolipoprotein binding	F	1	NA	NA	1
GO:0034187	apolipoprotein E binding	F	9	NA	NA	NA
GO:0034189	very-low-density lipoprotein particle binding	F	9	NA	NA	NA
GO:0034220	ion transmembrane transport	P	6	19	16	14
GO:0034329	cell junction assembly	P	1	1	2	5
GO:0034332	adherens junction organization	P	1	NA	3	4
GO:0034341	response to interferon-gamma	P	1	NA	NA	1
GO:0034436	glycoprotein transport	P	9	NA	NA	1
GO:0034437	glycoprotein transporter activity	F	9	NA	NA	NA
GO:0034446	substrate adhesion-dependent cell spreading	P	1	4	1	6
GO:0034447	very-low-density lipoprotein particle clearance	P	9	NA	NA	NA
GO:0034504	protein localization to nucleus	P	1	1	NA	6
GO:0034602	oxoglutarate dehydrogenase (NAD+) activity	F	2	NA	NA	NA
GO:0034629	cellular protein complex localization	P	1	NA	1	NA
GO:0034641	cellular nitrogen compound metabolic process	P	7	4	3	6
GO:0034644	cellular response to UV	P	1	NA	NA	5
GO:0034645	cellular macromolecule biosynthetic process	P	2	5	4	11
GO:0034651	cortisol biosynthetic process	P	1	1	1	NA
GO:0034739	histone deacetylase activity (H4-K16 specific)	F	4	1	NA	1
GO:0034755	iron ion transmembrane transport	P	2	1	3	NA
GO:0034968	histone lysine methylation	P	1	NA	3	2
GO:0035022	positive regulation of Rac protein signal transduction	P	1	1	NA	2
GO:0035025	positive regulation of Rho protein signal transduction	P	1	NA	5	5
GO:0035050	embryonic heart tube development	P	1	4	2	3
GO:0035064	methylated histone residue binding	F	3	NA	2	3
GO:0035066	positive regulation of histone acetylation	P	1	1	NA	2
GO:0035086	flagellar axoneme	C	1	8	9	1
GO:0035194	posttranscriptional gene silencing by RNA	P	1	1	NA	3
GO:0035220	wing disc development	P	1	NA	NA	2
GO:0035259	glucocorticoid receptor binding	F	1	1	1	1
GO:0035264	multicellular organism growth	P	1	2	3	6
GO:0035267	NuA4 histone acetyltransferase complex	C	1	1	6	8
GO:0035335	peptidyl-tyrosine dephosphorylation	P	1	4	1	12
GO:0035338	long-chain fatty-acyl-CoA biosynthetic process	P	1	2	NA	4
GO:0035371	microtubule plus end	C	3	NA	NA	2
GO:0035435	phosphate ion transmembrane transport	P	4	1	NA	1
GO:0035438	cyclic-di-GMP binding	F	1	NA	NA	NA
GO:0035556	intracellular signal transduction	P	46	17	NA	36
GO:0035690	cellular response to drug	P	1	8	NA	2
GO:0035865	cellular response to potassium ion	P	1	1	NA	NA
GO:0040007	growth	P	1	19	7	20
GO:0040009	regulation of growth rate	P	1	1	NA	1
GO:0040010	positive regulation of growth rate	P	2	13	8	14
GO:0040011	locomotion	P	4	21	8	16
GO:0040014	regulation of multicellular organism growth	P	3	NA	1	1
GO:0040017	positive regulation of locomotion	P	1	3	2	4
GO:0040018	positive regulation of multicellular organism growth	P	1	4	2	7
GO:0040020	regulation of meiosis	P	1	2	6	NA
GO:0040026	positive regulation of vulval development	P	2	1	2	NA
GO:0040035	hermaphrodite genitalia development	P	2	11	8	8
GO:0040038	polar body extrusion after meiotic divisions	P	1	NA	NA	NA
GO:0040039	inductive cell migration	P	2	1	4	NA
GO:0042026	protein refolding	P	23	16	18	17
GO:0042052	rhabdomere development	P	1	1	2	1
GO:0042059	negative regulation of epidermal growth factor receptor signaling pathway	P	13	8	4	13
GO:0042127	regulation of cell proliferation	P	1	4	8	4
GO:0042132	fructose 1,6-bisphosphate 1-phosphatase activity	F	1	NA	1	NA
GO:0042149	cellular response to glucose starvation	P	2	7	1	2
GO:0042169	SH2 domain binding	F	1	NA	4	6
GO:0042218	1-aminocyclopropane-1-carboxylate biosynthetic process	P	1	NA	1	NA
GO:0042246	tissue regeneration	P	1	NA	NA	1
GO:0042254	ribosome biogenesis	P	119	105	209	233
GO:0042274	ribosomal small subunit biogenesis	P	3	2	6	7
GO:0042277	peptide binding	F	5	8	11	21
GO:0042278	purine nucleoside metabolic process	P	1	NA	1	NA
GO:0042286	glutamate-1-semialdehyde 2,1-aminomutase activity	F	2	NA	NA	NA
GO:0042288	MHC class I protein binding	F	1	2	7	12
GO:0042318	penicillin biosynthetic process	P	1	NA	1	NA
GO:0042391	regulation of membrane potential	P	1	1	1	1
GO:0042438	melanin biosynthetic process	P	1	NA	NA	NA
GO:0042450	arginine biosynthetic process via ornithine	P	1	NA	2	NA
GO:0042470	melanosome	C	2	15	16	21
GO:0042475	odontogenesis of dentin-containing tooth	P	4	NA	NA	2
GO:0042493	response to drug	P	6	5	14	34
GO:0042549	photosystem II stabilization	P	2	NA	NA	NA
GO:0042552	myelination	P	2	NA	NA	1
GO:0042558	pteridine-containing compound metabolic process	P	5	1	NA	2
GO:0042562	hormone binding	F	1	NA	1	NA
GO:0042572	retinol metabolic process	P	1	NA	1	1
GO:0042575	DNA polymerase complex	C	5	5	24	10
GO:0042594	response to starvation	P	3	6	2	1
GO:0042597	periplasmic space	C	2	1	8	2
GO:0042605	peptide antigen binding	F	1	NA	NA	NA
GO:0042612	MHC class I protein complex	C	1	2	7	12
GO:0042623	ATPase activity, coupled	F	4	2	5	12
GO:0042625	ATPase activity, coupled to transmembrane movement of ions	F	1	1	1	1
GO:0042626	ATPase activity, coupled to transmembrane movement of substances	F	8	23	11	25
GO:0042643	actomyosin, actin part	C	4	2	2	1
GO:0042651	thylakoid membrane	C	3	NA	2	NA
GO:0042709	succinate-CoA ligase complex	C	4	4	13	6
GO:0042720	mitochondrial inner membrane peptidase complex	C	3	2	3	NA
GO:0042730	fibrinolysis	P	1	NA	NA	NA
GO:0042733	embryonic digit morphogenesis	P	4	NA	4	1
GO:0042742	defense response to bacterium	P	2	6	3	11
GO:0042744	hydrogen peroxide catabolic process	P	3	5	4	1
GO:0042769	DNA damage response, detection of DNA damage	P	1	NA	NA	NA
GO:0042777	plasma membrane ATP synthesis coupled proton transport	P	16	1	16	4
GO:0042802	identical protein binding	F	10	3	20	34
GO:0042803	protein homodimerization activity	F	6	21	23	43
GO:0042823	pyridoxal phosphate biosynthetic process	P	3	3	1	NA
GO:0042824	MHC class I peptide loading complex	C	1	NA	1	NA
GO:0042825	TAP complex	C	1	NA	NA	NA
GO:0042826	histone deacetylase binding	F	6	NA	1	3
GO:0042921	glucocorticoid receptor signaling pathway	P	1	1	1	1
GO:0042967	acyl-carrier-protein biosynthetic process	P	32	23	54	46
GO:0042981	regulation of apoptotic process	P	8	13	NA	17
GO:0042995	cell projection	C	4	27	11	18
GO:0043005	neuron projection	C	1	18	14	8
GO:0043009	chordate embryonic development	P	1	5	NA	1
GO:0043011	myeloid dendritic cell differentiation	P	1	NA	NA	NA
GO:0043014	alpha-tubulin binding	F	1	NA	NA	NA
GO:0043021	ribonucleoprotein complex binding	F	1	2	NA	5
GO:0043022	ribosome binding	F	4	19	7	10
GO:0043025	neuronal cell body	C	1	16	9	19
GO:0043039	tRNA aminoacylation	P	1	2	1	1
GO:0043044	ATP-dependent chromatin remodeling	P	1	NA	NA	5
GO:0043064	flagellum organization	P	1	2	3	NA
GO:0043066	negative regulation of apoptotic process	P	3	11	NA	27
GO:0043085	positive regulation of catalytic activity	P	1	1	2	4
GO:0043086	negative regulation of catalytic activity	P	2	1	1	NA
GO:0043087	regulation of GTPase activity	P	3	8	8	21
GO:0043094	cellular metabolic compound salvage	P	12	NA	NA	2
GO:0043123	positive regulation of I-kappaB kinase/NF-kappaB cascade	P	12	4	4	22
GO:0043154	negative regulation of cysteine-type endopeptidase activity involved in apoptotic process	P	1	10	NA	6
GO:0043170	macromolecule metabolic process	P	5	5	7	10
GO:0043190	ATP-binding cassette (ABC) transporter complex	C	3	1	2	5
GO:0043204	perikaryon	C	1	5	5	7
GO:0043206	fibril organization	P	1	NA	NA	NA
GO:0043226	organelle	C	1	1	NA	2
GO:0043229	intracellular organelle	C	9	42	30	30
GO:0043231	intracellular membrane-bounded organelle	C	16	32	23	73
GO:0043232	intracellular non-membrane-bounded organelle	C	2	7	7	14
GO:0043234	protein complex	C	37	29	48	35
GO:0043236	laminin binding	F	1	NA	2	1
GO:0043274	phospholipase binding	F	1	1	2	NA
GO:0043295	glutathione binding	F	1	1	NA	NA
GO:0043388	positive regulation of DNA binding	P	1	NA	3	1
GO:0043393	regulation of protein binding	P	1	3	2	2
GO:0043407	negative regulation of MAP kinase activity	P	2	6	1	NA
GO:0043484	regulation of RNA splicing	P	2	4	NA	2
GO:0043492	ATPase activity, coupled to movement of substances	F	1	6	2	9
GO:0043498	cell surface binding	F	1	NA	NA	3
GO:0043506	regulation of JUN kinase activity	P	1	NA	NA	NA
GO:0043524	negative regulation of neuron apoptotic process	P	1	2	NA	12
GO:0043548	phosphatidylinositol 3-kinase binding	F	1	NA	NA	1
GO:0043552	positive regulation of phosphatidylinositol 3-kinase activity	P	1	5	NA	6
GO:0043565	sequence-specific DNA binding	F	9	2	13	10
GO:0043569	negative regulation of insulin-like growth factor receptor signaling pathway	P	1	NA	NA	NA
GO:0043581	mycelium development	P	5	5	2	5
GO:0043590	bacterial nucleoid	C	1	NA	NA	NA
GO:0043621	protein self-association	F	1	NA	5	6
GO:0043652	engulfment of apoptotic cell	P	3	4	2	7
GO:0043666	regulation of phosphoprotein phosphatase activity	P	1	1	NA	2
GO:0043922	negative regulation by host of viral transcription	P	4	NA	NA	1
GO:0043952	protein transport by the Sec complex	P	3	NA	5	1
GO:0043958	acryloyl-CoA reductase activity	F	6	2	11	3
GO:0043966	histone H3 acetylation	P	1	NA	NA	2
GO:0043987	histone H3-S10 phosphorylation	P	1	1	NA	NA
GO:0043988	histone H3-S28 phosphorylation	P	1	1	NA	NA
GO:0044212	transcription regulatory region DNA binding	F	1	1	NA	7
GO:0044237	cellular metabolic process	P	49	87	53	99
GO:0044238	primary metabolic process	P	43	60	55	69
GO:0044249	cellular biosynthetic process	P	1	6	4	8
GO:0044255	cellular lipid metabolic process	P	1	1	4	3
GO:0044260	cellular macromolecule metabolic process	P	9	28	31	47
GO:0044262	cellular carbohydrate metabolic process	P	5	15	10	6
GO:0044267	cellular protein metabolic process	P	11	27	18	42
GO:0044271	cellular nitrogen compound biosynthetic process	P	1	1	1	1
GO:0044281	small molecule metabolic process	P	24	17	7	14
GO:0044406	adhesion to host	P	1	NA	1	NA
GO:0044416	induction by symbiont of host defense response	P	1	NA	1	NA
GO:0044422	organelle part	C	1	1	NA	5
GO:0044424	intracellular part	C	24	80	68	74
GO:0044425	membrane part	C	14	18	17	26
GO:0044427	chromosomal part	C	1	NA	1	1
GO:0044430	cytoskeletal part	C	8	19	13	15
GO:0044431	Golgi apparatus part	C	1	2	1	5
GO:0044442	microtubule-based flagellum part	C	1	NA	NA	NA
GO:0044444	cytoplasmic part	C	21	47	28	84
GO:0044446	intracellular organelle part	C	8	21	17	26
GO:0044459	plasma membrane part	C	1	7	2	10
GO:0044462	external encapsulating structure part	C	1	NA	NA	NA
GO:0044464	cell part	C	31	71	81	119
GO:0045010	actin nucleation	P	1	1	NA	1
GO:0045047	protein targeting to ER	P	1	NA	NA	1
GO:0045116	protein neddylation	P	1	1	NA	NA
GO:0045132	meiotic chromosome segregation	P	1	3	5	1
GO:0045155	electron transporter, transferring electrons from CoQH2-cytochrome c reductase complex and cytochrome c oxidase complex activity	F	1	2	1	NA
GO:0045156	electron transporter, transferring electrons within the cyclic electron transport pathway of photosynthesis activity	F	2	2	NA	1
GO:0045158	electron transporter, transferring electrons within cytochrome b6/f complex of photosystem II activity	F	1	NA	NA	NA
GO:0045169	fusome	C	1	NA	1	1
GO:0045177	apical part of cell	C	1	4	4	4
GO:0045214	sarcomere organization	P	1	NA	2	7
GO:0045216	cell-cell junction organization	P	1	5	1	7
GO:0045218	zonula adherens maintenance	P	1	1	NA	1
GO:0045226	extracellular polysaccharide biosynthetic process	P	3	1	1	NA
GO:0045227	capsule polysaccharide biosynthetic process	P	4	NA	NA	NA
GO:0045252	oxoglutarate dehydrogenase complex	C	8	6	15	3
GO:0045254	pyruvate dehydrogenase complex	C	5	5	13	8
GO:0045259	proton-transporting ATP synthase complex	C	3	9	14	3
GO:0045261	proton-transporting ATP synthase complex, catalytic core F(1)	C	15	6	22	10
GO:0045263	proton-transporting ATP synthase complex, coupling factor F(o)	C	2	NA	5	3
GO:0045277	respiratory chain complex IV	C	1	6	27	25
GO:0045281	succinate dehydrogenase complex	C	3	8	12	9
GO:0045285	NA	NA	1	3	5	NA
GO:0045298	tubulin complex	C	4	20	8	30
GO:0045329	carnitine biosynthetic process	P	2	NA	2	NA
GO:0045333	cellular respiration	P	1	1	2	5
GO:0045429	positive regulation of nitric oxide biosynthetic process	P	1	8	3	8
GO:0045445	myoblast differentiation	P	1	NA	NA	1
GO:0045449	NA	NA	102	22	NA	26
GO:0045453	bone resorption	P	1	4	2	4
GO:0045454	cell redox homeostasis	P	12	7	14	17
GO:0045639	positive regulation of myeloid cell differentiation	P	1	NA	NA	NA
GO:0045648	positive regulation of erythrocyte differentiation	P	1	NA	1	2
GO:0045664	regulation of neuron differentiation	P	1	NA	1	2
GO:0045665	negative regulation of neuron differentiation	P	1	NA	3	2
GO:0045670	regulation of osteoclast differentiation	P	1	NA	NA	NA
GO:0045736	negative regulation of cyclin-dependent protein kinase activity	P	1	1	1	3
GO:0045739	positive regulation of DNA repair	P	1	1	1	NA
GO:0045740	positive regulation of DNA replication	P	2	4	3	7
GO:0045750	positive regulation of S phase of mitotic cell cycle	P	1	NA	1	3
GO:0045785	positive regulation of cell adhesion	P	1	NA	1	3
GO:0045786	negative regulation of cell cycle	P	5	1	4	1
GO:0045787	positive regulation of cell cycle	P	1	1	1	NA
GO:0045819	positive regulation of glycogen catabolic process	P	1	NA	1	NA
GO:0045859	regulation of protein kinase activity	P	2	3	7	16
GO:0045892	negative regulation of transcription, DNA-dependent	P	9	12	7	22
GO:0045893	positive regulation of transcription, DNA-dependent	P	4	17	11	17
GO:0045921	positive regulation of exocytosis	P	1	NA	NA	1
GO:0045934	negative regulation of nucleobase-containing compound metabolic process	P	1	NA	NA	NA
GO:0045941	NA	NA	3	7	NA	9
GO:0045944	positive regulation of transcription from RNA polymerase II promoter	P	10	12	10	22
GO:0045948	positive regulation of translational initiation	P	1	4	NA	5
GO:0046015	regulation of transcription by glucose	P	2	NA	NA	NA
GO:0046034	ATP metabolic process	P	7	5	6	7
GO:0046167	glycerol-3-phosphate biosynthetic process	P	3	NA	NA	1
GO:0046168	glycerol-3-phosphate catabolic process	P	3	NA	NA	1
GO:0046251	limonene catabolic process	P	7	6	19	7
GO:0046329	negative regulation of JNK cascade	P	1	NA	1	1
GO:0046421	methylisocitrate lyase activity	F	2	NA	NA	NA
GO:0046486	glycerolipid metabolic process	P	9	12	7	32
GO:0046487	glyoxylate metabolic process	P	16	41	24	21
GO:0046497	nicotinate nucleotide metabolic process	P	2	5	2	2
GO:0046537	2,3-bisphosphoglycerate-independent phosphoglycerate mutase activity	F	4	NA	1	NA
GO:0046540	U4/U6 x U5 tri-snRNP complex	C	2	1	NA	2
GO:0046578	regulation of Ras protein signal transduction	P	1	NA	1	1
GO:0046581	intercellular canaliculus	C	1	3	1	2
GO:0046583	cation efflux transmembrane transporter activity	F	4	NA	1	1
GO:0046622	positive regulation of organ growth	P	1	NA	NA	2
GO:0046627	negative regulation of insulin receptor signaling pathway	P	1	NA	1	3
GO:0046656	folic acid biosynthetic process	P	4	6	2	2
GO:0046677	response to antibiotic	P	2	4	NA	NA
GO:0046686	response to cadmium ion	P	4	11	15	24
GO:0046688	response to copper ion	P	1	NA	2	2
GO:0046716	muscle cell homeostasis	P	1	4	NA	10
GO:0046777	protein autophosphorylation	P	1	17	NA	22
GO:0046785	microtubule polymerization	P	1	NA	1	NA
GO:0046790	virion binding	F	1	4	NA	2
GO:0046796	viral genome transport in host cell	P	2	NA	1	3
GO:0046872	metal ion binding	F	119	176	178	261
GO:0046898	response to cycloheximide	P	1	NA	1	NA
GO:0046903	secretion	P	1	NA	NA	NA
GO:0046907	intracellular transport	P	2	7	1	13
GO:0046912	transferase activity, transferring acyl groups, acyl groups converted into alkyl on transfer	F	1	9	1	3
GO:0046915	transition metal ion transmembrane transporter activity	F	1	NA	NA	NA
GO:0046933	hydrogen ion transporting ATP synthase activity, rotational mechanism	F	19	16	43	23
GO:0046939	nucleotide phosphorylation	P	4	4	3	1
GO:0046950	cellular ketone body metabolic process	P	10	6	9	5
GO:0046961	proton-transporting ATPase activity, rotational mechanism	F	16	17	38	26
GO:0046969	NAD-dependent histone deacetylase activity (H3-K9 specific)	F	4	1	5	1
GO:0046970	NAD-dependent histone deacetylase activity (H4-K16 specific)	F	4	1	5	1
GO:0046978	TAP1 binding	F	1	NA	NA	NA
GO:0046979	TAP2 binding	F	1	NA	NA	NA
GO:0046980	tapasin binding	F	1	NA	NA	NA
GO:0046982	protein heterodimerization activity	F	2	15	12	10
GO:0046983	protein dimerization activity	F	5	7	10	9
GO:0047134	protein-disulfide reductase activity	F	3	NA	NA	NA
GO:0047355	CDP-glycerol glycerophosphotransferase activity	F	2	NA	NA	NA
GO:0047485	protein N-terminus binding	F	4	7	3	7
GO:0047496	vesicle transport along microtubule	P	1	2	2	3
GO:0047547	2-methylcitrate dehydratase activity	F	3	NA	NA	2
GO:0047898	formate dehydrogenase (cytochrome) activity	F	3	5	NA	1
GO:0047918	GDP-mannose 3,5-epimerase activity	F	1	NA	NA	1
GO:0047952	glycerol-3-phosphate dehydrogenase [NAD(P)+] activity	F	3	NA	NA	NA
GO:0048011	nerve growth factor receptor signaling pathway	P	20	12	19	30
GO:0048025	negative regulation of nuclear mRNA splicing, via spliceosome	P	1	1	2	5
GO:0048037	cofactor binding	F	5	4	4	13
GO:0048169	regulation of long-term neuronal synaptic plasticity	P	1	2	NA	2
GO:0048205	COPI coating of Golgi vesicle	P	1	2	1	2
GO:0048255	mRNA stabilization	P	1	2	NA	5
GO:0048256	flap endonuclease activity	F	1	NA	NA	NA
GO:0048261	negative regulation of receptor-mediated endocytosis	P	1	NA	5	5
GO:0048273	mitogen-activated protein kinase p38 binding	F	1	NA	NA	NA
GO:0048306	calcium-dependent protein binding	F	10	2	NA	NA
GO:0048316	seed development	P	1	2	NA	NA
GO:0048387	negative regulation of retinoic acid receptor signaling pathway	P	1	NA	1	NA
GO:0048468	cell development	P	4	NA	4	5
GO:0048471	perinuclear region of cytoplasm	C	7	35	28	46
GO:0048477	oogenesis	P	2	8	3	6
GO:0048500	signal recognition particle	C	1	2	1	3
GO:0048513	organ development	P	2	16	11	15
GO:0048518	positive regulation of biological process	P	1	3	5	4
GO:0048522	positive regulation of cellular process	P	6	14	8	12
GO:0048523	negative regulation of cellular process	P	4	7	3	16
GO:0048532	anatomical structure arrangement	P	1	4	1	5
GO:0048565	digestive tract development	P	1	1	NA	5
GO:0048609	multicellular organismal reproductive process	P	1	NA	NA	2
GO:0048699	generation of neurons	P	1	1	2	NA
GO:0048714	positive regulation of oligodendrocyte differentiation	P	1	NA	3	1
GO:0048741	skeletal muscle fiber development	P	3	7	4	NA
GO:0048813	dendrite morphogenesis	P	1	NA	3	3
GO:0048839	inner ear development	P	1	NA	NA	1
GO:0048846	axon extension involved in axon guidance	P	2	1	2	NA
GO:0048856	anatomical structure development	P	1	6	2	5
GO:0050218	propionate-CoA ligase activity	F	1	NA	2	NA
GO:0050434	positive regulation of viral transcription	P	2	NA	1	4
GO:0050570	4-hydroxythreonine-4-phosphate dehydrogenase activity	F	3	NA	NA	NA
GO:0050660	flavin adenine dinucleotide binding	F	26	38	NA	54
GO:0050661	NADP binding	F	10	10	NA	14
GO:0050662	coenzyme binding	F	15	25	28	19
GO:0050681	androgen receptor binding	F	3	1	2	4
GO:0050690	regulation of defense response to virus by virus	P	1	3	6	8
GO:0050750	low-density lipoprotein particle receptor binding	F	1	1	NA	2
GO:0050764	regulation of phagocytosis	P	2	1	2	1
GO:0050766	positive regulation of phagocytosis	P	3	1	2	1
GO:0050770	regulation of axonogenesis	P	1	1	NA	5
GO:0050773	regulation of dendrite development	P	2	1	1	3
GO:0050789	regulation of biological process	P	3	10	9	19
GO:0050790	regulation of catalytic activity	P	5	3	6	2
GO:0050794	regulation of cellular process	P	10	39	19	58
GO:0050821	protein stabilization	P	1	1	3	11
GO:0050852	T cell receptor signaling pathway	P	12	3	5	13
GO:0050885	neuromuscular process controlling balance	P	2	NA	2	8
GO:0050896	response to stimulus	P	5	17	17	21
GO:0050897	cobalt ion binding	F	5	1	NA	1
GO:0050900	leukocyte migration	P	1	5	NA	4
GO:0050920	regulation of chemotaxis	P	3	NA	1	1
GO:0050998	nitric-oxide synthase binding	F	1	1	4	6
GO:0051014	actin filament severing	P	1	NA	NA	1
GO:0051049	regulation of transport	P	1	1	NA	1
GO:0051050	positive regulation of transport	P	1	2	NA	1
GO:0051056	regulation of small GTPase mediated signal transduction	P	1	2	3	19
GO:0051059	NF-kappaB binding	F	1	4	3	4
GO:0051081	nuclear envelope disassembly	P	1	NA	2	2
GO:0051082	unfolded protein binding	F	71	75	103	99
GO:0051084	'de novo' posttranslational protein folding	P	2	7	13	13
GO:0051087	chaperone binding	F	2	9	6	4
GO:0051090	regulation of sequence-specific DNA binding transcription factor activity	P	1	1	NA	2
GO:0051092	positive regulation of NF-kappaB transcription factor activity	P	13	4	4	12
GO:0051103	DNA ligation involved in DNA repair	P	1	3	1	3
GO:0051128	regulation of cellular component organization	P	1	NA	2	2
GO:0051146	striated muscle cell differentiation	P	1	1	NA	4
GO:0051168	nuclear export	P	1	NA	NA	NA
GO:0051205	protein insertion into membrane	P	2	1	NA	NA
GO:0051208	sequestering of calcium ion	P	1	NA	NA	3
GO:0051219	phosphoprotein binding	F	1	5	6	12
GO:0051225	spindle assembly	P	2	5	4	8
GO:0051233	spindle midzone	C	1	1	2	3
GO:0051234	establishment of localization	P	1	1	NA	1
GO:0051239	regulation of multicellular organismal process	P	1	NA	1	5
GO:0051252	regulation of RNA metabolic process	P	9	11	12	10
GO:0051258	protein polymerization	P	27	65	207	35
GO:0051270	regulation of cellular component movement	P	1	NA	NA	NA
GO:0051276	chromosome organization	P	4	6	3	12
GO:0051287	NAD binding	F	35	18	NA	26
GO:0051289	protein homotetramerization	P	2	1	5	5
GO:0051290	protein heterotetramerization	P	1	1	NA	NA
GO:0051297	centrosome organization	P	1	1	1	2
GO:0051301	cell division	P	29	39	41	36
GO:0051304	chromosome separation	P	4	NA	NA	NA
GO:0051329	interphase of mitotic cell cycle	P	3	1	2	4
GO:0051384	response to glucocorticoid stimulus	P	2	3	3	7
GO:0051403	stress-activated MAPK cascade	P	12	4	3	10
GO:0051436	negative regulation of ubiquitin-protein ligase activity involved in mitotic cell cycle	P	14	12	NA	20
GO:0051437	positive regulation of ubiquitin-protein ligase activity involved in mitotic cell cycle	P	14	10	NA	22
GO:0051439	regulation of ubiquitin-protein ligase activity involved in mitotic cell cycle	P	2	NA	NA	3
GO:0051488	activation of anaphase-promoting complex activity	P	2	2	1	2
GO:0051489	regulation of filopodium assembly	P	1	NA	1	1
GO:0051536	iron-sulfur cluster binding	F	4	21	19	30
GO:0051537	2 iron, 2 sulfur cluster binding	F	7	8	8	9
GO:0051539	4 iron, 4 sulfur cluster binding	F	28	27	17	18
GO:0051591	response to cAMP	P	1	2	NA	NA
GO:0051592	response to calcium ion	P	3	1	3	5
GO:0051603	proteolysis involved in cellular protein catabolic process	P	4	4	11	10
GO:0051640	organelle localization	P	1	NA	2	2
GO:0051641	cellular localization	P	1	1	1	3
GO:0051645	Golgi localization	P	1	NA	3	1
GO:0051646	mitochondrion localization	P	1	NA	3	2
GO:0051668	localization within membrane	P	1	4	5	6
GO:0051693	actin filament capping	P	1	NA	1	1
GO:0051726	regulation of cell cycle	P	2	5	7	15
GO:0051747	cytosine C-5 DNA demethylase activity	F	1	1	NA	NA
GO:0051786	all-trans-retinol 13,14-reductase activity	F	1	NA	NA	NA
GO:0051793	medium-chain fatty acid catabolic process	P	2	NA	1	NA
GO:0051879	Hsp90 protein binding	F	1	1	NA	NA
GO:0051903	S-(hydroxymethyl)glutathione dehydrogenase activity	F	1	3	NA	2
GO:0051918	negative regulation of fibrinolysis	P	1	NA	NA	1
GO:0051919	positive regulation of fibrinolysis	P	1	NA	NA	2
GO:0051920	peroxiredoxin activity	F	3	2	2	2
GO:0051925	regulation of calcium ion transport via voltage-gated calcium channel activity	P	1	1	NA	1
GO:0051989	coproporphyrinogen dehydrogenase activity	F	1	NA	1	NA
GO:0052381	tRNA dimethylallyltransferase activity	F	3	NA	NA	NA
GO:0052632	citrate hydro-lyase (cis-aconitate-forming) activity	F	1	4	NA	7
GO:0052633	isocitrate hydro-lyase (cis-aconitate-forming) activity	F	1	4	NA	7
GO:0052690	trichloro-p-hydroquinone reductive dehalogenase activity	F	1	NA	NA	NA
GO:0055003	cardiac myofibril assembly	P	4	2	2	3
GO:0055007	cardiac muscle cell differentiation	P	2	NA	2	NA
GO:0055008	cardiac muscle tissue morphogenesis	P	4	2	2	1
GO:0055013	cardiac muscle cell development	P	1	2	NA	2
GO:0055085	transmembrane transport	P	38	65	67	73
GO:0055114	oxidation-reduction process	P	209	147	NA	207
GO:0060013	righting reflex	P	2	NA	NA	1
GO:0060041	retina development in camera-type eye	P	1	3	20	14
GO:0060047	heart contraction	P	3	3	2	4
GO:0060048	cardiac muscle contraction	P	1	NA	NA	2
GO:0060071	Wnt receptor signaling pathway, planar cell polarity pathway	P	1	4	1	5
GO:0060151	peroxisome localization	P	1	NA	3	1
GO:0060173	limb development	P	1	1	NA	2
GO:0060255	regulation of macromolecule metabolic process	P	3	6	2	7
GO:0060263	regulation of respiratory burst	P	1	4	5	7
GO:0060267	positive regulation of respiratory burst	P	2	1	1	1
GO:0060271	cilium morphogenesis	P	1	3	3	1
GO:0060334	regulation of interferon-gamma-mediated signaling pathway	P	1	1	1	2
GO:0060338	regulation of type I interferon-mediated signaling pathway	P	1	1	1	2
GO:0060401	cytosolic calcium ion transport	P	1	1	NA	1
GO:0060420	regulation of heart growth	P	1	1	NA	1
GO:0060442	branching involved in prostate gland morphogenesis	P	1	NA	1	NA
GO:0060453	regulation of gastric acid secretion	P	1	1	NA	NA
GO:0060564	negative regulation of mitotic anaphase-promoting complex activity	P	1	NA	NA	NA
GO:0060707	trophoblast giant cell differentiation	P	1	NA	NA	1
GO:0060716	labyrinthine layer blood vessel development	P	1	NA	NA	1
GO:0060743	epithelial cell maturation involved in prostate gland development	P	1	NA	NA	NA
GO:0060760	positive regulation of response to cytokine stimulus	P	1	NA	NA	NA
GO:0060766	negative regulation of androgen receptor signaling pathway	P	4	NA	NA	2
GO:0060789	hair follicle placode formation	P	4	NA	4	2
GO:0061029	eyelid development in camera-type eye	P	4	NA	3	1
GO:0061077	chaperone-mediated protein folding	P	1	1	NA	NA
GO:0061198	fungiform papilla formation	P	4	NA	NA	1
GO:0065002	intracellular protein transmembrane transport	P	10	NA	13	1
GO:0065007	biological regulation	P	1	9	5	16
GO:0065008	regulation of biological quality	P	1	6	7	12
GO:0065009	regulation of molecular function	P	3	1	NA	3
GO:0070008	serine-type exopeptidase activity	F	2	NA	5	3
GO:0070011	peptidase activity, acting on L-amino acid peptides	F	4	12	9	17
GO:0070040	rRNA (adenine-C2-)-methyltransferase activity	F	1	NA	NA	NA
GO:0070043	rRNA (guanine-N7-)-methyltransferase activity	F	3	NA	1	NA
GO:0070121	Kupffer's vesicle development	P	1	3	2	5
GO:0070212	protein poly-ADP-ribosylation	P	1	2	NA	NA
GO:0070294	renal sodium ion absorption	P	1	1	NA	NA
GO:0070301	cellular response to hydrogen peroxide	P	1	NA	1	1
GO:0070403	NAD+ binding	F	2	1	NA	4
GO:0070423	nucleotide-binding oligomerization domain containing signaling pathway	P	12	3	2	9
GO:0070469	respiratory chain	C	7	6	21	5
GO:0070475	rRNA base methylation	P	3	NA	NA	NA
GO:0070476	rRNA (guanine-N7)-methylation	P	3	NA	1	NA
GO:0070498	interleukin-1-mediated signaling pathway	P	1	1	NA	2
GO:0070526	threonylcarbamoyladenosine biosynthetic process	P	1	NA	NA	NA
GO:0070545	PeBoW complex	C	1	NA	NA	1
GO:0070555	response to interleukin-1	P	1	NA	1	3
GO:0070588	calcium ion transmembrane transport	P	2	3	2	6
GO:0070603	SWI/SNF-type complex	C	1	NA	NA	1
GO:0070626	(S)-2-(5-amino-1-(5-phospho-D-ribosyl)imidazole-4-carboxamido)succinate AMP-lyase (fumarate-forming) activity	F	2	4	3	1
GO:0070683	mitotic cell cycle G2/M transition decatenation checkpoint	P	1	NA	NA	1
GO:0070688	MLL5-L complex	C	2	8	5	10
GO:0070723	response to cholesterol	P	1	NA	NA	1
GO:0070742	C2H2 zinc finger domain binding	F	1	1	1	NA
GO:0070761	pre-snoRNP complex	C	2	3	2	1
GO:0070814	hydrogen sulfide biosynthetic process	P	1	NA	1	2
GO:0070914	UV-damage excision repair	P	1	NA	NA	NA
GO:0070932	histone H3 deacetylation	P	4	NA	NA	1
GO:0070933	histone H4 deacetylation	P	4	NA	NA	1
GO:0070979	protein K11-linked ubiquitination	P	1	1	3	1
GO:0070990	snRNP binding	F	1	NA	NA	NA
GO:0070991	medium-chain-acyl-CoA dehydrogenase activity	F	2	NA	1	NA
GO:0071001	U4/U6 snRNP	C	1	1	NA	2
GO:0071011	precatalytic spliceosome	C	2	3	2	5
GO:0071013	catalytic step 2 spliceosome	C	10	24	26	26
GO:0071158	positive regulation of cell cycle arrest	P	2	NA	1	1
GO:0071168	protein localization to chromatin	P	1	NA	1	2
GO:0071174	mitotic cell cycle spindle checkpoint	P	1	1	NA	1
GO:0071214	cellular response to abiotic stimulus	P	1	NA	NA	NA
GO:0071266	'de novo' L-methionine biosynthetic process	P	2	NA	3	NA
GO:0071318	cellular response to ATP	P	1	1	NA	2
GO:0071320	cellular response to cAMP	P	1	1	NA	NA
GO:0071339	MLL1 complex	C	3	1	2	2
GO:0071375	cellular response to peptide hormone stimulus	P	1	NA	NA	NA
GO:0071417	cellular response to organic nitrogen	P	1	NA	NA	NA
GO:0071424	rRNA (cytosine-N4-)-methyltransferase activity	F	3	NA	NA	NA
GO:0071436	sodium ion export	P	1	6	NA	5
GO:0071479	cellular response to ionizing radiation	P	1	NA	NA	NA
GO:0071542	dopaminergic neuron differentiation	P	1	4	1	5
GO:0071554	cell wall organization or biogenesis	P	1	NA	NA	NA
GO:0071622	regulation of granulocyte chemotaxis	P	2	1	1	1
GO:0071674	mononuclear cell migration	P	1	NA	NA	1
GO:0071696	ectodermal placode development	P	1	NA	NA	1
GO:0071778	WINAC complex	C	1	NA	NA	1
GO:0071840	cellular component organization or biogenesis	P	1	1	NA	2
GO:0071841	cellular component organization or biogenesis at cellular level	P	2	1	NA	NA
GO:0071842	cellular component organization at cellular level	P	3	2	NA	11
GO:0071844	cellular component assembly at cellular level	P	2	2	NA	7
GO:0071889	14-3-3 protein binding	F	1	3	NA	4
GO:0071944	cell periphery	C	9	6	NA	9
GO:0072332	signal transduction by p53 class mediator resulting in induction of apoptosis	P	2	NA	NA	NA
GO:0072372	primary cilium	C	1	1	NA	1
GO:0072593	reactive oxygen species metabolic process	P	1	1	NA	1
GO:0072594	establishment of protein localization to organelle	P	1	3	NA	NA
GO:0080008	CUL4-RING ubiquitin ligase complex	C	1	6	NA	3
GO:0080090	regulation of primary metabolic process	P	2	6	3	5
GO:0080130	L-phenylalanine:2-oxoglutarate aminotransferase activity	F	1	NA	NA	NA
GO:0080146	L-cysteine desulfhydrase activity	F	1	3	NA	NA
GO:0090007	regulation of mitotic anaphase	P	1	NA	1	2
GO:0090023	positive regulation of neutrophil chemotaxis	P	2	1	1	NA
GO:0090090	negative regulation of canonical Wnt receptor signaling pathway	P	1	3	NA	2
GO:0090103	cochlea morphogenesis	P	1	4	1	5
GO:0090136	epithelial cell-cell adhesion	P	1	1	1	2
GO:0090169	regulation of spindle assembly	P	1	1	NA	NA
GO:0090234	regulation of kinetochore assembly	P	1	1	NA	NA
GO:0090267	positive regulation of mitotic cell cycle spindle assembly checkpoint	P	1	NA	1	NA
GO:0090299	regulation of neural crest formation	P	1	NA	NA	1
GO:0090304	nucleic acid metabolic process	P	3	1	12	15
GO:0090331	negative regulation of platelet aggregation	P	1	NA	NA	2
GO:0090398	cellular senescence	P	1	NA	NA	1
GO:2000026	regulation of multicellular organismal development	P	1	2	NA	2
GO:2000045	regulation of G1/S transition of mitotic cell cycle	P	1	NA	NA	NA
GO:2000048	negative regulation of cell-cell adhesion mediated by cadherin	P	1	NA	NA	NA
GO:2000113	negative regulation of cellular macromolecule biosynthetic process	P	1	NA	NA	NA
[truncated: 4,264 more rows]

## Sheet: Supplementary Table S2
Supplementary Table S2. High category gene ontology terms for the reads analysed in the present study
GO class ID	Definition	A. elongata	Collozoum sp.	S. streptacantha	A. scolymantha	A. elongata	Collozoum sp.	S. streptacantha	A. scolymantha
		Counts	Counts	Counts	Counts	%	%	%	%
GO:0008150	biological process	1046	1766	1822	2595	0.175356	0.196309	0.185464	0.200448
GO:0003674	molecular function	614	780	892	1109	0.102934	0.0867052	0.090798	0.0856635
GO:0008152	metabolism	469	644	719	909	0.0786253	0.0715874	0.0731881	0.0702147
GO:0003824	catalytic activity	392	484	538	656	0.0657167	0.0538017	0.0547638	0.050672
GO:0005575	cellular component	297	436	471	542	0.0497904	0.048466	0.0479438	0.0418662
GO:0005623	cell	269	393	433	483	0.0450964	0.0436861	0.0440757	0.0373088
GO:0007275	development	103	224	259	433	0.0172674	0.0249	0.026364	0.0334466
GO:0005622	intracellular	227	320	354	396	0.0380553	0.0355714	0.0360342	0.0305886
GO:0016043	cell organization and biogenesis	129	201	230	333	0.0216262	0.0223433	0.0234121	0.0257222
GO:0005488	binding	151	206	243	317	0.0253143	0.0228991	0.0247353	0.0244863
GO:0006139	nucleobase, nucleoside, nucleotide and nucleic acid metabolism	149	204	242	291	0.024979	0.0226767	0.0246336	0.022478
GO:0009058	biosynthesis	156	199	226	277	0.0261526	0.0221209	0.0230049	0.0213966
GO:0007154	cell communication	71	159	132	216	0.0119028	0.0176745	0.0134365	0.0166847
GO:0006810	transport	97	166	147	213	0.0162615	0.0184526	0.0149634	0.016453
GO:0019538	protein metabolism	91	137	156	211	0.0152557	0.015229	0.0158795	0.0162985
GO:0016787	hydrolase activity	108	149	152	204	0.0181056	0.0165629	0.0154723	0.0157578
GO:0009653	morphogenesis	38	73	113	199	0.00637049	0.00811472	0.0115024	0.0153715
GO:0016740	transferase activity	113	135	177	191	0.0189438	0.0150067	0.0180171	0.0147536
GO:0005737	cytoplasm	95	157	170	179	0.0159262	0.0174522	0.0173046	0.0138267
GO:0030154	cell differentiation	55	83	122	192	0.00922045	0.00922632	0.0124186	0.0148308
GO:0007165	signal transduction	57	124	106	163	0.00955574	0.0137839	0.0107899	0.0125908
GO:0006996	organelle organization and biogenesis	65	100	115	162	0.0108969	0.0111161	0.011706	0.0125135
GO:0005515	protein binding	67	95	114	147	0.0112322	0.0105602	0.0116042	0.0113549
GO:0006950	response to stress	64	113	101	143	0.0107293	0.0125611	0.0102809	0.0110459
GO:0009056	catabolism	54	89	100	133	0.00905281	0.00989329	0.0101792	0.0102734
GO:0006464	protein modification	49	79	92	122	0.00821459	0.00878168	0.00936482	0.00942376
GO:0005215	transporter activity	54	69	83	95	0.00905281	0.00767008	0.0084487	0.00733817
GO:0007049	cell cycle	45	61	87	91	0.00754401	0.00678079	0.00885586	0.0070292
GO:0000003	reproduction	23	53	76	89	0.00385583	0.00589151	0.00773616	0.00687471
GO:0005634	nucleus	46	53	65	87	0.00771165	0.00589151	0.00661645	0.00672022
GO:0006629	lipid metabolism	42	53	49	81	0.00704107	0.00589151	0.00498779	0.00625676
GO:0009790	embryonic development	16	38	37	77	0.00268231	0.0042241	0.00376629	0.00594778
GO:0003676	nucleic acid binding	26	33	47	70	0.00435876	0.0036683	0.0047842	0.00540708
GO:0006811	ion transport	32	57	54	69	0.00536463	0.00633615	0.00549674	0.00532983
GO:0006259	DNA metabolism	36	52	64	69	0.00603521	0.00578035	0.00651466	0.00532983
GO:0005975	carbohydrate metabolism	31	33	40	51	0.00519698	0.0036683	0.00407166	0.00393944
GO:0009719	response to endogenous stimulus	16	49	33	48	0.00268231	0.00544687	0.00335912	0.00370771
GO:0016301	kinase activity	26	39	44	61	0.00435876	0.00433526	0.00447883	0.00471188
GO:0007010	cytoskeleton organization and biogenesis	22	38	42	60	0.00368818	0.0042241	0.00427524	0.00463464
GO:0009605	response to external stimulus	24	31	32	51	0.00402347	0.00344598	0.00325733	0.00393944
GO:0005856	cytoskeleton	29	42	43	49	0.00486169	0.00466874	0.00437704	0.00378495
GO:0009628	response to abiotic stimulus	15	36	32	44	0.00251467	0.00400178	0.00325733	0.00339873
GO:0005886	plasma membrane	15	27	32	41	0.00251467	0.00300133	0.00325733	0.003167
GO:0007267	cell-cell signaling	7	24	20	39	0.00117351	0.00266785	0.00203583	0.00301251
GO:0003677	DNA binding	9	12	27	38	0.0015088	0.00133393	0.00274837	0.00293527
GO:0006412	protein biosynthesis	23	26	24	37	0.00385583	0.00289017	0.002443	0.00285803
GO:0040007	growth	13	23	24	36	0.00217938	0.00255669	0.002443	0.00278078
GO:0015031	protein transport	16	23	20	36	0.00268231	0.00255669	0.00203583	0.00278078
GO:0016265	death	11	23	22	35	0.00184409	0.00255669	0.00223941	0.00270354
GO:0008219	cell death	10	23	22	34	0.00167645	0.00255669	0.00223941	0.00262629
GO:0005694	chromosome	15	21	33	33	0.00251467	0.00233437	0.00335912	0.00254905
GO:0030234	enzyme regulator activity	11	17	26	31	0.00184409	0.00188973	0.00264658	0.00239456
GO:0007610	behavior	10	24	16	29	0.00167645	0.00266785	0.00162866	0.00224007
GO:0003723	RNA binding	15	19	19	29	0.00251467	0.00211205	0.00193404	0.00224007
GO:0009607	response to biotic stimulus	8	15	12	26	0.00134116	0.00166741	0.0012215	0.00200834
GO:0004672	protein kinase activity	11	25	20	26	0.00184409	0.00277901	0.00203583	0.00200834
GO:0016023	cytoplasmic membrane-bound vesicle	12	22	22	26	0.00201174	0.00244553	0.00223941	0.00200834
GO:0040029	regulation of gene expression, epigenetic	6	11	10	25	0.00100587	0.00122277	0.00101792	0.0019311
GO:0008233	peptidase activity	24	21	25	25	0.00402347	0.00233437	0.00254479	0.0019311
GO:0005102	receptor binding	7	14	24	24	0.00117351	0.00155625	0.002443	0.00185385
GO:0019725	cell homeostasis	6	21	12	23	0.00100587	0.00233437	0.0012215	0.00177661
GO:0008283	cell proliferation	5	12	16	22	0.000838223	0.00133393	0.00162866	0.00169937
GO:0005654	nucleoplasm	16	18	22	22	0.00268231	0.00200089	0.00223941	0.00169937
GO:0006091	generation of precursor metabolites and energy	14	21	24	22	0.00234702	0.00233437	0.002443	0.00169937
GO:0000166	nucleotide binding	13	18	16	20	0.00217938	0.00200089	0.00162866	0.00154488
GO:0005783	endoplasmic reticulum	9	11	11	19	0.0015088	0.00122277	0.00111971	0.00146763
GO:0005739	mitochondrion	12	20	22	19	0.00201174	0.00222321	0.00223941	0.00146763
GO:0008289	lipid binding	4	10	7	17	0.000670578	0.00111161	0.000712541	0.00131315
GO:0008092	cytoskeletal protein binding	6	12	12	16	0.00100587	0.00133393	0.0012215	0.0012359
GO:0004518	nuclease activity	13	13	13	15	0.00217938	0.00144509	0.00132329	0.00115866
GO:0016049	cell growth	4	8	9	14	0.000670578	0.000889284	0.000916124	0.00108142
GO:0016032	viral life cycle	6	8	7	14	0.00100587	0.000889284	0.000712541	0.00108142
GO:0000228	nuclear chromosome	5	6	13	14	0.000838223	0.000666963	0.00132329	0.00108142
GO:0005216	ion channel activity	5	14	10	14	0.000838223	0.00155625	0.00101792	0.00108142
GO:0004871	signal transducer activity	5	13	8	13	0.000838223	0.00144509	0.000814332	0.00100417
GO:0005794	Golgi apparatus	6	8	11	13	0.00100587	0.000889284	0.00111971	0.00100417
GO:0005829	cytosol	6	12	15	12	0.00100587	0.00133393	0.00152687	0.000926927
GO:0019748	secondary metabolism	3	5	2	11	0.000502934	0.000555803	0.000203583	0.000849683
GO:0004721	phosphoprotein phosphatase activity	3	7	6	11	0.000502934	0.000778124	0.000610749	0.000849683
GO:0005576	extracellular region	3	5	7	10	0.000502934	0.000555803	0.000712541	0.000772439
GO:0005768	endosome	4	8	8	10	0.000670578	0.000889284	0.000814332	0.000772439
GO:0005929	cilium	4	9	8	10	0.000670578	0.00100044	0.000814332	0.000772439
GO:0005773	vacuole	5	8	9	10	0.000838223	0.000889284	0.000916124	0.000772439
GO:0007005	mitochondrion organization and biogenesis	1	7	4	9	0.000167645	0.000778124	0.000407166	0.000695195
GO:0004872	receptor activity	6	9	5	9	0.00100587	0.00100044	0.000508958	0.000695195
GO:0009536	plastid	5	9	6	8	0.000838223	0.00100044	0.000610749	0.000617951
GO:0016209	antioxidant activity	4	6	6	7	0.000670578	0.000666963	0.000610749	0.000540708
GO:0005840	ribosome	5	7	8	7	0.000838223	0.000778124	0.000814332	0.000540708
GO:0005635	nuclear membrane	3	5	4	6	0.000502934	0.000555803	0.000407166	0.000463464
GO:0005198	structural molecule activity	3	4	7	6	0.000502934	0.000444642	0.000712541	0.000463464
GO:0005730	nucleolus	3	2	2	5	0.000502934	0.000222321	0.000203583	0.00038622
GO:0003774	motor activity	3	4	3	5	0.000502934	0.000444642	0.000305375	0.00038622
GO:0008135	translation factor activity, nucleic acid binding	4	5	5	5	0.000670578	0.000555803	0.000508958	0.00038622
GO:0005815	microtubule organizing center	4	6	6	5	0.000670578	0.000666963	0.000610749	0.00038622
GO:0008037	cell recognition	0	1	1	4	0	0.000111161	0.000101792	0.000308976
GO:0003682	chromatin binding	3	2	5	4	0.000502934	0.000222321	0.000508958	0.000308976
GO:0045182	translation regulator activity	1	1	0	3	0.000167645	0.000111161	0	0.000231732
GO:0005578	extracellular matrix (sensu Metazoa)	1	0	2	3	0.000167645	0	0.000203583	0.000231732
GO:0003779	actin binding	1	2	2	3	0.000167645	0.000222321	0.000203583	0.000231732
GO:0005764	lysosome	2	1	3	3	0.000335289	0.000111161	0.000305375	0.000231732
GO:0005777	peroxisome	2	2	2	3	0.000335289	0.000222321	0.000203583	0.000231732
GO:0007028	cytoplasm organization and biogenesis	1	3	3	3	0.000167645	0.000333482	0.000305375	0.000231732
GO:0030246	carbohydrate binding	1	3	4	3	0.000167645	0.000333482	0.000407166	0.000231732
GO:0009579	thylakoid	6	5	1	3	0.00100587	0.000555803	0.000101792	0.000231732
GO:0030312	external encapsulating structure	6	7	7	3	0.00100587	0.000778124	0.000712541	0.000231732
GO:0005618	cell wall	3	4	5	2	0.000502934	0.000444642	0.000508958	0.000154488
GO:0019825	oxygen binding	0	0	1	1	0	0	0.000101792	7.72439e-05
GO:0005509	calcium ion binding	1	1	1	1	0.000167645	0.000111161	0.000101792	7.72439e-05
GO:0006118	electron transport	1	1	1	1	0.000167645	0.000111161	0.000101792	7.72439e-05
GO:0005615	extracellular space	1	1	2	1	0.000167645	0.000111161	0.000203583	7.72439e-05
GO:0005811	lipid particle	1	2	1	1	0.000167645	0.000222321	0.000101792	7.72439e-05
GO:0003700	transcription factor activity	1	1	3	1	0.000167645	0.000111161	0.000305375	7.72439e-05
GO:0030313	cell envelope	3	4	3	1	0.000502934	0.000444642	0.000305375	7.72439e-05
GO:0005326	neurotransmitter transporter activity	0	0	0	1	0	0	0	7.72439e-05
GO:0000229	cytoplasmic chromosome	0	1	1	0	0	0.000111161	0.000101792	0
	Total	5965	8996	9824	12946

## Sheet: Supplementary Table S3
Supplementary Table S3. Taxonomic composition, down to the genus level, for the ribosomal reads associated with Rhizaria. For each unigene the first 10 blastn hits were considered
Phylum	Class	Order	Suborder	Family	Genus	A. elongata	Collozoum sp.	S. streptacantha	A. scolymantha
Cercozoa						32	2	119	28
	Acetosporea			Haplosporidia	Unidentified	0	0	0	1
	Cercomonadida					1	0	0	5
				Cercomonadidae	Cercomonas	1	0	0	2
					Paracercomonas	0	0	0	1
				Heteromitidae	Bodomorpha	0	0	0	1
					Heteromita	0	0	0	1
	Chlorarachniophyceae					19	1	118	3
					Bigelowiella	3	0	8	0
					Chlorarachnion	2	0	1	0
					Gymnochlora	3	0	0	0
					Lotharella	10	1	103	3
					Norrisiella	1	0	6	0
	Phaeodarea					0	0	0	6
		Phaeoconchida		Concharidae	Conchellium	0	0	0	1
		Phaeocystida		Aulacanthidae	Aulacantha	0	0	0	1
		Phaeodendrida		Coelodendridae	Coelodendrum	0	0	0	1
		Phaeogromida		Challengeriidae	Challengeron	0	0	0	1
					Protocystis	0	0	0	1
		Phaeosphaerida		Aulosphaeridae	Aulosphaera	0	0	0	1
	Plasmodiophorida			Plasmodiophoridae	Plasmodiophora	2	1	1	7
	Silicofilosea					6	0	0	2
		Euglyphida		Paulinellidae	Paulinella	2	0	0	0
		Thaumatomonadida		Thaumatomastigidae	Protaspis	2	0	0	1
					Thaumatomastix	2	0	0	1
	Unclassified					4	0	0	4
					Gymnophrys	4	0	0	0
					Unidentified	0	0	0	4
Gromiida					Gromia	0	0	0	4
Radiolaria						137	22	584	18
	Acantharia					101	9	49	16
		Arthracanthida	Phyllacantha	Phyllostauridae	Acanthostaurus	13	0	3	1
					Amphistaurus	1	0	0	0
					Lonchostaurus	3	0	0	0
					Phyllostaurus	11	3	0	4
					Stauracantha	7	1	0	1
					Xiphacantha	10	2	0	2
			Sphaenacanthida	Acanthometridae	Acanthometra	8	0	0	0
					Amphilonche	5	0	3	0
				Dorataspididae	Lychnaspis	0	0	0	1
					Unclassified	1	0	0	0
		Chaunacanthida		Gigartacontidae	Amphiacon	0	0	1	0
					Gigartacon	0	0	8	2
				Stauraconidae	Heteracon	0	0	5	1
		Holacanthida		Acanthochiasmidae	Acanthocyrta	0	0	10	1
				Acanthoplegmidae	Acanthoplegma	0	0	3	0
		Symphyacanthida		Amphilithiidae	Amphibelone	15	1	0	1
				Pseudolithiidae	Haliommatidium	1	0	0	0
		Unclassified			Litholophus	0	0	3	1
					Unidentified	26	2	13	1
	Foraminifera					13	1	4	0
		Rotaliida	Rotaliacea	Rotaliidae	Ammonia	0	1	2	0
				Elphidiidae	Elphidium	3	0	2	0
			Globigerinacea	Globigerinidae	Globigerinoides	10	0	0	0
	Polycystinea					12	10	521	2
		Nassellaria		Theoperidae	Eucyrtidium	0	0	3	0
		Spumellaria		Actinommidae	Actinomma	5	1	8	2
					Hexacontium	2	0	63	0
				Collosphaeridae	Acrosphaera	0	1	0	0
					Siphonosphaera	0	1	0	0
				Collozoidae	Cladococcus	1	0	20	0
				Coccodiscidae	Cypassis	0	0	20	0
					Didymocyrtis	0	0	21	0
				Litheliidae	Larcopyle	2	0	41	0
				Pyloniidae	Phorticium	0	0	6	0
				Sphaerozoidae	Collozoum	0	2	2	0
					Sphaerozoum	0	1	2	0
				Spongodiscidae	Dicranastrum	0	0	31	0
					Dictyocoryne	1	1	28	0
					Euchitonia	0	0	31	0
					Spongaster	0	0	30	0
					Spongodiscus	0	0	63	0
					Triastrum	0	0	31	0
					Unidentified	1	0	113	0
					Stylochlamydium	0	0	1	0
					Unidentified	0	3	7	0
	Sticholonchida					10	1	7	0
				Sticholonchidae	Sticholonche	9	0	4	0
	Unclassified				Unidentified	1	1	3	0
Unclassified						3	2	93	1
					Dimorpha	2	0	0	0
					Unidentified	1	2	93	1
						172	26	796	51

## Sheet: Supplementary Table S4
Supplementary Table S4. List of Kyoto Encyclopedia of Genes and Genomes (KEGG) pathways found for the samples analysed in the present study.
	A. elongata	Collozoum sp.	S. streptacantha	A. scolymantha		A. elongata	Collozoum sp.	S. streptacantha	A. scolymantha
Total	1303	1665	2264	2047
	No of KEGG pathways					Proportion over the total KEGG pathways found
Purine metabolism	165	311	323	283		0.126631	0.186787	0.142668	0.138251
Thiamine metabolism	60	166	143	111		0.0460476	0.0996997	0.0631625	0.0542257
Oxidative phosphorylation	16	46	75	75		0.0122794	0.0276276	0.0331272	0.036639
Pyrimidine metabolism	51	48	82	68		0.0391404	0.0288288	0.0362191	0.0332193
Nitrogen metabolism	19	44	72	64		0.0145817	0.0264264	0.0318021	0.0312653
Carbon fixation pathways in prokaryotes	32	46	81	63		0.0245587	0.0276276	0.0357774	0.0307767
Citrate cycle (TCA cycle)	41	58	98	62		0.0314658	0.0348348	0.0432862	0.0302882
Aminoacyl-tR biosynthesis	31	42	28	55		0.0237913	0.0252252	0.0123675	0.0268686
Pyruvate metabolism	40	28	62	50		0.0306984	0.0168168	0.0273852	0.024426
Methane metabolism	36	44	33	49		0.0276285	0.0264264	0.014576	0.0239375
Valine, leucine and isoleucine degradation	27	35	64	49		0.0207214	0.021021	0.0282686	0.0239375
Glycolysis / Gluconeogenesis	39	29	63	48		0.0299309	0.0174174	0.0278269	0.0234489
Propanoate metabolism	26	32	57	43		0.019954	0.0192192	0.0251767	0.0210064
Fatty acid metabolism	26	29	42	40		0.019954	0.0174174	0.0185512	0.0195408
Glyoxylate and dicarboxylate metabolism	33	44	38	36		0.0253262	0.0264264	0.0167845	0.0175867
T cell receptor sigling pathway	8	37	20	33		0.00613968	0.0222222	0.00883392	0.0161212
Glycine, serine and threonine metabolism	21	30	30	33		0.0161167	0.018018	0.0132509	0.0161212
Amino sugar and nucleotide sugar metabolism	13	18	17	30		0.00997698	0.0108108	0.00750883	0.0146556
Galactose metabolism	6	4	5	29		0.00460476	0.0024024	0.00220848	0.0141671
Butanoate metabolism	29	22	51	29		0.0222563	0.0132132	0.0225265	0.0141671
Glutathione metabolism	22	22	28	28		0.0168841	0.0132132	0.0123675	0.0136786
Sphingolipid metabolism	3	1	1	26		0.00230238	0.000600601	0.000441696	0.0127015
Fatty acid biosynthesis	8	5	17	22		0.00613968	0.003003	0.00750883	0.0107474
Glycerolipid metabolism	3	9	4	21		0.00230238	0.00540541	0.00176678	0.0102589
Starch and sucrose metabolism	13	16	13	21		0.00997698	0.00960961	0.00574205	0.0102589
Carbon fixation in photosynthetic organisms	18	15	24	21		0.0138143	0.00900901	0.0106007	0.0102589
Alanine, aspartate and glutamate metabolism	22	20	43	21		0.0168841	0.012012	0.0189929	0.0102589
Phosphatidylinositol sigling system	1	10	4	20		0.00076746	0.00600601	0.00176678	0.0097704
Inositol phosphate metabolism	1	18	9	20		0.00076746	0.0108108	0.00397527	0.0097704
beta-Alanine metabolism	9	19	27	20		0.00690714	0.0114114	0.0119258	0.0097704
Cysteine and methionine metabolism	27	34	28	20		0.0207214	0.0204204	0.0123675	0.0097704
Arginine and proline metabolism	20	16	33	19		0.0153492	0.00960961	0.014576	0.00928188
One carbon pool by folate	7	21	14	18		0.00537222	0.0126126	0.00618375	0.00879336
Tryptophan metabolism	26	16	43	18		0.019954	0.00960961	0.0189929	0.00879336
Lysine degradation	24	20	45	18		0.018419	0.012012	0.0198763	0.00879336
Other glycan degradation	0	4	0	17		0	0.0024024	0	0.00830484
Various types of N-glycan biosynthesis	2	4	3	17		0.00153492	0.0024024	0.00132509	0.00830484
Tyrosine metabolism	12	9	14	17		0.00920952	0.00540541	0.00618375	0.00830484
Phenylalanine metabolism	28	9	26	17		0.0214889	0.00540541	0.0114841	0.00830484
Glycosaminoglycan degradation	0	3	1	15		0	0.0018018	0.000441696	0.0073278
Pentose phosphate pathway	24	11	17	15		0.018419	0.00660661	0.00750883	0.0073278
mTOR sigling pathway	1	21	4	14		0.00076746	0.0126126	0.00176678	0.00683928
Pentose and glucurote interconversions	9	11	6	14		0.00690714	0.00660661	0.00265018	0.00683928
Fructose and mannose metabolism	5	9	7	13		0.0038373	0.00540541	0.00309187	0.00635076
Glycosphingolipid biosynthesis - globo series	0	4	0	12		0	0.0024024	0	0.00586224
N-Glycan biosynthesis	2	1	3	12		0.00153492	0.000600601	0.00132509	0.00586224
Ascorbate and aldarate metabolism	7	12	6	12		0.00537222	0.00720721	0.00265018	0.00586224
Arachidonic acid metabolism	6	2	5	11		0.00460476	0.0012012	0.00220848	0.00537372
Histidine metabolism	7	7	6	11		0.00537222	0.0042042	0.00265018	0.00537372
Drug metabolism - other enzymes	5	2	19	11		0.0038373	0.0012012	0.00839223	0.00537372
Chloroalkane and chloroalkene degradation	8	7	7	11		0.00613968	0.0042042	0.00309187	0.00537372
Selenocompound metabolism	9	18	7	11		0.00690714	0.0108108	0.00309187	0.00537372
Drug metabolism - cytochrome P450	6	0	6	10		0.00460476	0	0.00265018	0.0048852
Glycerophospholipid metabolism	3	8	1	10		0.00230238	0.0048048	0.000441696	0.0048852
Glycosphingolipid biosynthesis - ganglio series	0	3	0	9		0	0.0018018	0	0.00439668
Metabolism of xenobiotics by cytochrome P450	9	0	6	9		0.00690714	0	0.00265018	0.00439668
Streptomycin biosynthesis	7	8	11	9		0.00537222	0.0048048	0.00485866	0.00439668
Phenylpropanoid biosynthesis	9	12	3	9		0.00690714	0.00720721	0.00132509	0.00439668
Porphyrin and chlorophyll metabolism	11	8	6	9		0.00844206	0.0048048	0.00265018	0.00439668
Phenylalanine, tyrosine and tryptophan biosynthesis	13	5	7	9		0.00997698	0.003003	0.00309187	0.00439668
Toluene degradation	7	8	21	9		0.00537222	0.0048048	0.00927562	0.00439668
Benzoate degradation	17	3	27	9		0.0130468	0.0018018	0.0119258	0.00439668
Steroid hormone biosynthesis	2	1	2	8		0.00153492	0.000600601	0.000883392	0.00390816
Retinol metabolism	6	0	4	8		0.00460476	0	0.00176678	0.00390816
Primary bile acid biosynthesis	6	2	16	7		0.00460476	0.0012012	0.00706714	0.00341964
Synthesis and degradation of ketone bodies	10	8	10	7		0.0076746	0.0048048	0.00441696	0.00341964
Limonene and pinene degradation	7	6	19	7		0.00537222	0.0036036	0.00839223	0.00341964
Biosynthesis of unsaturated fatty acids	13	2	22	7		0.00997698	0.0012012	0.00971731	0.00341964
Valine, leucine and isoleucine biosynthesis	9	6	25	7		0.00690714	0.0036036	0.0110424	0.00341964
Pantothete and CoA biosynthesis	2	3	11	6		0.00153492	0.0018018	0.00485866	0.00293112
C5-Branched dibasic acid metabolism	5	4	16	6		0.0038373	0.0024024	0.00706714	0.00293112
Taurine and hypotaurine metabolism	1	1	14	5		0.00076746	0.000600601	0.00618375	0.0024426
Nicotite and nicotimide metabolism	2	5	8	5		0.00153492	0.003003	0.00353357	0.0024426
alpha-Linolenic acid metabolism	5	1	16	5		0.0038373	0.000600601	0.00706714	0.0024426
Cyanoamino acid metabolism	8	6	6	5		0.00613968	0.0036036	0.00265018	0.0024426
Terpenoid backbone biosynthesis	9	7	9	5		0.00690714	0.0042042	0.00397527	0.0024426
Styrene degradation	0	4	5	4		0	0.0024024	0.00220848	0.00195408
phthalene degradation	5	0	3	4		0.0038373	0	0.00132509	0.00195408
Caprolactam degradation	6	2	17	4		0.00460476	0.0012012	0.00750883	0.00195408
Fatty acid elongation	7	2	17	4		0.00537222	0.0012012	0.00750883	0.00195408
Geraniol degradation	7	3	18	4		0.00537222	0.0018018	0.00795053	0.00195408
Sulfur metabolism	11	8	8	4		0.00844206	0.0048048	0.00353357	0.00195408
Ether lipid metabolism	0	1	0	3		0	0.000600601	0	0.00146556
Riboflavin metabolism	1	1	3	3		0.00076746	0.000600601	0.00132509	0.00146556
Tropane, piperidine and pyridine alkaloid biosynthesis	1	2	5	3		0.00076746	0.0012012	0.00220848	0.00146556
Ubiquinone and other terpenoid-quinone biosynthesis	5	1	2	3		0.0038373	0.000600601	0.000883392	0.00146556
Aminobenzoate degradation	7	2	19	3		0.00537222	0.0012012	0.00839223	0.00146556
Caffeine metabolism	0	0	1	2		0	0	0.000441696	0.00097704
Tetracycline biosynthesis	0	0	1	2		0	0	0.000441696	0.00097704
Novobiocin biosynthesis	1	0	1	2		0.00076746	0	0.000441696	0.00097704
Biosynthesis of ansamycins	0	1	2	2		0	0.000600601	0.000883392	0.00097704
Isoquinoline alkaloid biosynthesis	1	2	1	2		0.00076746	0.0012012	0.000441696	0.00097704
Linoleic acid metabolism	1	3	0	2		0.00076746	0.0018018	0	0.00097704
Glucosinolate biosynthesis	0	1	5	2		0	0.000600601	0.00220848	0.00097704
Dioxin degradation	4	0	2	2		0.00306984	0	0.000883392	0.00097704
Xylene degradation	4	0	2	2		0.00306984	0	0.000883392	0.00097704
Folate biosynthesis	4	7	2	2		0.00306984	0.0042042	0.000883392	0.00097704
Mucin type O-Glycan biosynthesis	0	0	0	2		0	0	0	0.00097704
Butirosin and neomycin biosynthesis	0	0	1	1		0	0	0.000441696	0.00048852
Ethylbenzene degradation	1	0	0	1		0.00076746	0	0	0.00048852
Phosphote and phosphite metabolism	0	0	4	1		0	0	0.00176678	0.00048852
Lipoic acid metabolism	3	1	0	1		0.00230238	0.000600601	0	0.00048852
Lysine biosynthesis	1	3	4	1		0.00076746	0.0018018	0.00176678	0.00048852
Vitamin B6 metabolism	3	2	2	1		0.00230238	0.0012012	0.000883392	0.00048852
Biosynthesis of vancomycin group antibiotics	2	2	5	1		0.00153492	0.0012012	0.00220848	0.00048852
Peptidoglycan biosynthesis	1	6	7	1		0.00076746	0.0036036	0.00309187	0.00048852
Polyketide sugar unit biosynthesis	5	3	6	1		0.0038373	0.0018018	0.00265018	0.00048852
Betalain biosynthesis	0	0	0	1		0	0	0	0.00048852
Flavonoid biosynthesis	0	0	0	1		0	0	0	0.00048852
Glycosylphosphatidylinositol(GPI)-anchor biosynthesis	0	0	0	1		0	0	0	0.00048852
Steroid biosynthesis	0	0	0	1		0	0	0	0.00048852
Zeatin biosynthesis	3	0	2	0		0.00230238	0	0.000883392	0
Photosynthesis	2	0	0	0		0.00153492	0	0	0
beta-Lactam resistance	1	0	1	0		0.00076746	0	0.000441696	0
Penicillin and cephalosporin biosynthesis	1	0	1	0		0.00076746	0	0.000441696	0
D-Glutamine and D-glutamate metabolism	0	4	0	0		0	0.0024024	0	0
Nitrotoluene degradation	0	3	1	0		0	0.0018018	0.000441696	0
Atrazine degradation	0	1	0	0		0	0.000600601	0	0
Chlorocyclohexane and chlorobenzene degradation	0	1	0	0		0	0.000600601	0	0
Glycosaminoglycan biosynthesis - keratan sulfate	0	1	0	0		0	0.000600601	0	0
Glycosphingolipid biosynthesis - lacto and neolacto series	0	1	0	0		0	0.000600601	0	0
Monoterpenoid biosynthesis	0	1	0	0		0	0.000600601	0	0
Biotin metabolism	0	0	1	0		0	0	0.000441696	0
Steroid degradation	0	0	1	0		0	0	0.000441696	0
Total	1303	1665	2264	2047
	98	101	105	111

## Sheet: Supplementary Table S5
Supplementary Table S5. Genes associated with photosymbiosis occurring in blastx results and GO terms from our specimens
Protein	Reference	A. elongata		A. scolymantha		Collozoum sp.		S. streptacantha
		Blastx	GO	Blastx	GO	Blastx	GO	Blastx	GO
Glutamate dehydrogenase	Meyer and Weis 2012	486	10	2300	20	7075	8	3846	50
Glutathione S-transferase	Meyer and Weis 2012	196	0	248	1	294	0	99	0
Lectin		192	4	693	6	530	5	330	29
Glutamine synthetase	Meyer and Weis 2012	179	0	187	8	215	9	123	0
Lipase	Yuyama et al 2014	134	2	685	46	706	30	315	5
phospholipase	Schwarz et al. 2008	105	2	381	40	205	16	168	5
ABC transporter	Meyer and Weis 2012	75	86	476	236	292	77	150	81
Thrombospondin	Meyer and Weis 2012	69	2	218	4	171	0	81	9
BCL2-associated X	Meyer and Weis 2012	69	0	0	0	4	0	2	0
Toll like receptor	Meyer and Weis 2012	66	0	169	0	104	0	36	0
Carbonic anhydrase	Meyer and Weis 2012	54	6	67	8	85	0	65	6
c-type lectin		45	0	51	0	41	1	18	0
TNFR-associated	Meyer and Weis 2012	39	0	145	0	98	0	47	0
P-type ATPase	Meyer and Weis 2012	35	11	64	125	61	75	20	0
Superoxide dismutase	Meyer and Weis 2012	34	4	179	19	74	7	62	10
Ferritin	Meyer and Weis 2012	31	0	184	1	106	0	52	0
Catalase	Meyer and Weis 2012	27	22	56	21	34	0	20	34
O-methyl-transferase	Meyer and Weis 2012	21	7	99	22	120	61	73	5
Mannose specific lectin	Meyer and Weis 2012	19	0	40	0	21	0	16	0
Peroxiredoxin	Meyer and Weis 2012	14	3	79	9	55	16	34	2
Sulfate transporter	Yuyama et al 2012	13	0	23	24	34	0	20	3
Aquaporin	Meyer and Weis 2012	13	0	88	0	156	0	86	0
NADPH oxidase	Meyer and Weis 2012	12	0	25	0	23	8	14	2
Scavenger receptor	Meyer and Weis 2012	10	0	80	0	43	0	34	0
Glutathione reductase	Meyer and Weis 2012	9	23	14	11	11	17	9	15
Nitric Oxide synthase	Meyer and Weis 2012	8	2	65	19	66	5	24	10
Dehydroquinate synthase	Meyer and Weis 2012	6	63	6	7	4	35	0	17
NPC1	Meyer and Weis 2012	5	0	10	0	6	0	3	0
Rab GTPase	Meyer and Weis 2012	4	2	55	33	66	26	37	5
Glutathione peroxidase	Meyer and Weis 2012	4	0	37	5	52	0	15	0
Vacuolar ATPase	Meyer and Weis 2012	3	0	14	0	14	23	11	8
chromobox homolog	Schwarz et al. 2008	3	11	42	0	34	0	17	0
leucine carboxyl methyltransferase	Schwarz et al. 2008	3	0	1	0	33	5	1	0
Mannose binding lectin	Meyer and Weis 2012	2	0	12	0	11	0	3	0
Mannose receptor	Meyer and Weis 2012	2	0	18	0	36	0	17	0
Complement component C3	Meyer and Weis 2012	2	0	6	0	17	0	9	0
Fasciclin	Meyer and Weis 2012	2	0	12	0	20	0	2	0
Fasciclin I	Meyer and Weis 2012	2	0	3	0	6	0	0	0
Nonribosomal peptide synthetase	Meyer and Weis 2012	2	0	18	4	10	0	13	0
Caspase 8	Meyer and Weis 2012	2	0	11	0	14	0	8	0
calumenin	Meyer and Weis 2012	1	0	12	1	10	0	3	0
Fluorescent proteins	Meyer and Weis 2012	1	0	4	0	1	0	1	0
Millectin		0	0	0	0	0	0	0	0
Tachylectin		0	0	0	0	0	0	10	0
Mannan binding serine peptidase	Meyer and Weis 2012	0	0	0	0	0	0	0	0
Scavenger receptor class B	Meyer and Weis 2012	0	0	17	0	8	0	16	0
Thrombospondin 1	Meyer and Weis 2012	0	0	8	0	2	0	6	0
NOD-like receptor	Meyer and Weis 2012	0	0	0	7	0	0	0	0
NB-ARC	Meyer and Weis 2012	0	0	4	0	2	0	6	0
glutamylcarboxylase	Meyer and Weis 2012	0	0	0	0	0	0	0	0
vitamin k epoxide reductase	Meyer and Weis 2012	0	0	4	0	6	0	1	0
Autophagy specific	Meyer and Weis 2012	0	0	4	0	0	0	2	0
ATP-grasp	Meyer and Weis 2012	0	0	0	1	0	0	0	0
Sphingosine kinase 1	Meyer and Weis 2012	0	0	1	0	2	0	1	0
Sphingosine-1-phosphate Phosphatase 1	Meyer and Weis 2012	0	0	0	0	0	0	0	0
TGF beta	Meyer and Weis 2012	0	0	18	0	9	0	12	0
Peripilin	Meyer and Weis 2012	0	0	0	0	0	0	0	0
NPC2	Meyer and Weis 2012	0	0	2	0	2	0	4	0
γ-Glutamylcysteine synthetase	Meyer and Weis 2012	0	0	0	0	0	0	0	0
Glutathione synthase	Meyer and Weis 2012	0	16	0	0	0	0	0	0
Homothorax I, homeodomain	Schwarz et al. 2008	0	0	0	0	0	0	0	0
THAP DNA binding domain	Schwarz et al. 2008	0	0	0	0	0	0	0	0
type III collagen	Schwarz et al. 2008	0	0	0	0	0	0	0	0

## Sheet: Supplementary Table S6
Supplementary Table S6. Taxonomic composition, down to the genus level, for the ribosomal reads associated with photosynthetic unicellular eukaryotes, for the samples analysed in the present study. For each read the first ten blastn results are considered.
Phylum	Class	Order	Family	Genus	A. elongata	Collozoum sp.Collozoum sp.Collozoum sp.Collozoum sp.Collozoum sp.Collozoum sp.Collozoum sp.Collozoum sp.Collozoum sp.	S. streptacantha	A. scolymantha
Cercozoa	Chlorarachniophyceae				19	1	118	3
				Bigelowiella	3	0	8	0
				Chlorarachnion	2	0	1	0
				Gymnochlora	3	0	0	0
				Lotharella	10	1	103	3
				Norrisiella	1	0	6	0
Alveolata	Dinophyceae				3	45	3	20
		Gonyaulacales	Amphidomataceae	Azadinium	0	7	0	0
			Ceratiaceae	Neoceratium	0	0	0	2
			Gonyaulacaceae	Alexandrium	0	4	0	1
		Gymnodiniales	Gymnodiniaceae	Akashiwo	1	2	0	1
				Cochlodinium	0	1	0	1
				Gymnodinium	1	3	1	6
				Karlodinium	0	7	0	0
				Lepidodinium	0	0	0	1
			Polykrikaceae	Pheopolykrikos	0	0	1	0
			Kareniaceae	Karenia	0	0	0	1
				Takayama	0	2	0	0
		Peridiniales	Heterocapsaceae	Heterocapsa	0	2	0	1
			Peridiniaceae	Ensiculifera	0	2	0	0
				Pentapharsodinium	0	3	0	0
				Peridinium	0	1	0	0
				Scrippsiella	0	2	0	3
			unclassified Peridiniales	Rhinodinium	0	1	0	0
		Prorocentrales	Prorocentraceae	Prorocentrum	1	6	1	2
		Unclassified		Duboscquodinium	0	1	0	1
				Stoeckeria	0	1	0	0
Heterokontophyta					7	5	8	3
	Bacillariophyceae				7	4	4	3
		Chaetocerotales	Chaetocerotaceae	Chaetoceros	2	3	2	3
			Hemidiscaceae	Actinocyclus	1	0	0	0
		Eupodiscales	Eupodiscaceae	Odontella	1	0	0	0
		Melosirales	Stephanopyxidaceae	Stephanopyxis	1	0	0	0
		Naviculales	Naviculaceae	Navicula	0	0	1	0
		Paraliales	Incertae sedis	Paralia	1	0	0	0
		Rhizosoleniales	Rhizosoleniaceae	Rhizosolenia	1	0	0	0
		Thalassiosirales	Skeletonemaceae	Skeletonema	0	0	1	0
			Thalassiosiraceae	Cyclotella	0	1	0	0
	Dictyochophyceae		Incertae sedis	Pseudochattonella	0	0	2	0
	Raphidophyceae	Chattonellales	Chattonellaceae	Heterosigma	0	0	1	0
	Synurophyceae	Synurales	Mallomonadaceae	Mallomonas	0	1	0	0
	Xanthophyceae	Vaucheriales	Vaucheriaceae	Vaucheria	0	0	1	0
Haptophyta					9	0	0	2
	Pavlovophyceae				2	0	0	0
		Pavlovales	Pavlovaceae	Exanthemachrysis	1	0	0	0
				Rebecca	1	0	0	0
	Prymnesiophyceae				7	0	0	2
		Coccolithales	Hymenomonaceae	Ochrosphaera	0	0	0	1
		Isochrysidales	Noelarhabdaceae	Emiliania	0	0	0	1
		Phaeocystales	Phaeocystaceae	Phaeocystis	5	0	0	0
		Prymnesiales	Chrysochromulinaceae	Chrysochromulina	1	0	0	0
			Prymnesiaceae	Prymnesium	1	0	0	0
Cryptophyta	Cryptophyceae				4	0	1	0
		Cryptomonadales	Cryptomonadaceae	Goniomonas	0	0	1	0
				Cryptomonas	1	0	0	0
		Pyrenomonadales	Geminigeraceae	Guillardia	1	0	0	0
			Pyrenomonadaceae	Storeatula	2	0	0	0
Archaeoplastida					7	2	16	1
	Bangiophyceae	Porphyridiales	Porphyridiaceae	Porphiridium	1	0	0	0
	Chlorodendrophyceae	Chlorodendrales	Chlorodendraceae	Tetraselmis	0	0	1	0
	Chlorophyceae				0	0	1	1
				Chlamydomonas	0	0	1	0
			Dunaliellaceae	Dunaliella	0	0	0	1
	Coleochaetophyceae	Coleochaetales	Coleochaetaceae	Coleochaete	0	0	1	0
	Glaucophyceae	Glaucocystales	Glaucocystaceae	Glaucocystis	1	0	1	0
	Mamiellophyceae				0	0	4	0
		Dolichomastigales	Dolichomastigaceae	Crustomastix	0	0	1	0
		Mamiellales	Mamiellaceae	Mantoniella	0	0	1	0
		Mamiellales	Monomastigaceae	Monomastix	0	0	2	0
	Nephrophyceae	Nephroselmidales	Nephroselmidaceae	Nephroselmis	1	0	0	0
	Pedinophyceae	Pedinomonadales	Pedinomonadaceae	Pedinomonas	0	0	3	0
	Prasinophyceae				4	0	2	0
		Pseudoscourfieldiales	Pycnococcaceae	Prasinoderma	3	0	0	0
		Unclassified			1	0	2	0
	Trebouxiophyceae				0	2	3	0
				Prototheca	0	0	1	0
			Prasiolaceae	Stichococcus	0	0	2	0
					49	53	146	29
