# Supplementary material for: Transcriptome analyses to investigate symbiotic relationships between marine protists
Source: Front Microbiol. 2015 Mar 17;6:98. doi: 10.3389/fmicb.2015.00098 (PMC4362344; doi:10.3389/fmicb.2015.00098)
Supplement: Supplementary file 1 [file DataSheet1.ZIP › Supplementary Table S2.xlsx]

## Sheet: Supplementary Table S2
Supplementary Table S2. High category gene ontology terms for the reads analysed in the present study
GO class ID	Definition	A. elongata	Collozoum sp.	S. streptacantha	A. scolymantha	A. elongata	Collozoum sp.	S. streptacantha	A. scolymantha
		Counts	Counts	Counts	Counts	%	%	%	%
GO:0008150	biological process	1046	1766	1822	2595	0.175356	0.196309	0.185464	0.200448
GO:0003674	molecular function	614	780	892	1109	0.102934	0.0867052	0.090798	0.0856635
GO:0008152	metabolism	469	644	719	909	0.0786253	0.0715874	0.0731881	0.0702147
GO:0003824	catalytic activity	392	484	538	656	0.0657167	0.0538017	0.0547638	0.050672
GO:0005575	cellular component	297	436	471	542	0.0497904	0.048466	0.0479438	0.0418662
GO:0005623	cell	269	393	433	483	0.0450964	0.0436861	0.0440757	0.0373088
GO:0007275	development	103	224	259	433	0.0172674	0.0249	0.026364	0.0334466
GO:0005622	intracellular	227	320	354	396	0.0380553	0.0355714	0.0360342	0.0305886
GO:0016043	cell organization and biogenesis	129	201	230	333	0.0216262	0.0223433	0.0234121	0.0257222
GO:0005488	binding	151	206	243	317	0.0253143	0.0228991	0.0247353	0.0244863
GO:0006139	nucleobase, nucleoside, nucleotide and nucleic acid metabolism	149	204	242	291	0.024979	0.0226767	0.0246336	0.022478
GO:0009058	biosynthesis	156	199	226	277	0.0261526	0.0221209	0.0230049	0.0213966
GO:0007154	cell communication	71	159	132	216	0.0119028	0.0176745	0.0134365	0.0166847
GO:0006810	transport	97	166	147	213	0.0162615	0.0184526	0.0149634	0.016453
GO:0019538	protein metabolism	91	137	156	211	0.0152557	0.015229	0.0158795	0.0162985
GO:0016787	hydrolase activity	108	149	152	204	0.0181056	0.0165629	0.0154723	0.0157578
GO:0009653	morphogenesis	38	73	113	199	0.00637049	0.00811472	0.0115024	0.0153715
GO:0016740	transferase activity	113	135	177	191	0.0189438	0.0150067	0.0180171	0.0147536
GO:0005737	cytoplasm	95	157	170	179	0.0159262	0.0174522	0.0173046	0.0138267
GO:0030154	cell differentiation	55	83	122	192	0.00922045	0.00922632	0.0124186	0.0148308
GO:0007165	signal transduction	57	124	106	163	0.00955574	0.0137839	0.0107899	0.0125908
GO:0006996	organelle organization and biogenesis	65	100	115	162	0.0108969	0.0111161	0.011706	0.0125135
GO:0005515	protein binding	67	95	114	147	0.0112322	0.0105602	0.0116042	0.0113549
GO:0006950	response to stress	64	113	101	143	0.0107293	0.0125611	0.0102809	0.0110459
GO:0009056	catabolism	54	89	100	133	0.00905281	0.00989329	0.0101792	0.0102734
GO:0006464	protein modification	49	79	92	122	0.00821459	0.00878168	0.00936482	0.00942376
GO:0005215	transporter activity	54	69	83	95	0.00905281	0.00767008	0.0084487	0.00733817
GO:0007049	cell cycle	45	61	87	91	0.00754401	0.00678079	0.00885586	0.0070292
GO:0000003	reproduction	23	53	76	89	0.00385583	0.00589151	0.00773616	0.00687471
GO:0005634	nucleus	46	53	65	87	0.00771165	0.00589151	0.00661645	0.00672022
GO:0006629	lipid metabolism	42	53	49	81	0.00704107	0.00589151	0.00498779	0.00625676
GO:0009790	embryonic development	16	38	37	77	0.00268231	0.0042241	0.00376629	0.00594778
GO:0003676	nucleic acid binding	26	33	47	70	0.00435876	0.0036683	0.0047842	0.00540708
GO:0006811	ion transport	32	57	54	69	0.00536463	0.00633615	0.00549674	0.00532983
GO:0006259	DNA metabolism	36	52	64	69	0.00603521	0.00578035	0.00651466	0.00532983
GO:0005975	carbohydrate metabolism	31	33	40	51	0.00519698	0.0036683	0.00407166	0.00393944
GO:0009719	response to endogenous stimulus	16	49	33	48	0.00268231	0.00544687	0.00335912	0.00370771
GO:0016301	kinase activity	26	39	44	61	0.00435876	0.00433526	0.00447883	0.00471188
GO:0007010	cytoskeleton organization and biogenesis	22	38	42	60	0.00368818	0.0042241	0.00427524	0.00463464
GO:0009605	response to external stimulus	24	31	32	51	0.00402347	0.00344598	0.00325733	0.00393944
GO:0005856	cytoskeleton	29	42	43	49	0.00486169	0.00466874	0.00437704	0.00378495
GO:0009628	response to abiotic stimulus	15	36	32	44	0.00251467	0.00400178	0.00325733	0.00339873
GO:0005886	plasma membrane	15	27	32	41	0.00251467	0.00300133	0.00325733	0.003167
GO:0007267	cell-cell signaling	7	24	20	39	0.00117351	0.00266785	0.00203583	0.00301251
GO:0003677	DNA binding	9	12	27	38	0.0015088	0.00133393	0.00274837	0.00293527
GO:0006412	protein biosynthesis	23	26	24	37	0.00385583	0.00289017	0.002443	0.00285803
GO:0040007	growth	13	23	24	36	0.00217938	0.00255669	0.002443	0.00278078
GO:0015031	protein transport	16	23	20	36	0.00268231	0.00255669	0.00203583	0.00278078
GO:0016265	death	11	23	22	35	0.00184409	0.00255669	0.00223941	0.00270354
GO:0008219	cell death	10	23	22	34	0.00167645	0.00255669	0.00223941	0.00262629
GO:0005694	chromosome	15	21	33	33	0.00251467	0.00233437	0.00335912	0.00254905
GO:0030234	enzyme regulator activity	11	17	26	31	0.00184409	0.00188973	0.00264658	0.00239456
GO:0007610	behavior	10	24	16	29	0.00167645	0.00266785	0.00162866	0.00224007
GO:0003723	RNA binding	15	19	19	29	0.00251467	0.00211205	0.00193404	0.00224007
GO:0009607	response to biotic stimulus	8	15	12	26	0.00134116	0.00166741	0.0012215	0.00200834
GO:0004672	protein kinase activity	11	25	20	26	0.00184409	0.00277901	0.00203583	0.00200834
GO:0016023	cytoplasmic membrane-bound vesicle	12	22	22	26	0.00201174	0.00244553	0.00223941	0.00200834
GO:0040029	regulation of gene expression, epigenetic	6	11	10	25	0.00100587	0.00122277	0.00101792	0.0019311
GO:0008233	peptidase activity	24	21	25	25	0.00402347	0.00233437	0.00254479	0.0019311
GO:0005102	receptor binding	7	14	24	24	0.00117351	0.00155625	0.002443	0.00185385
GO:0019725	cell homeostasis	6	21	12	23	0.00100587	0.00233437	0.0012215	0.00177661
GO:0008283	cell proliferation	5	12	16	22	0.000838223	0.00133393	0.00162866	0.00169937
GO:0005654	nucleoplasm	16	18	22	22	0.00268231	0.00200089	0.00223941	0.00169937
GO:0006091	generation of precursor metabolites and energy	14	21	24	22	0.00234702	0.00233437	0.002443	0.00169937
GO:0000166	nucleotide binding	13	18	16	20	0.00217938	0.00200089	0.00162866	0.00154488
GO:0005783	endoplasmic reticulum	9	11	11	19	0.0015088	0.00122277	0.00111971	0.00146763
GO:0005739	mitochondrion	12	20	22	19	0.00201174	0.00222321	0.00223941	0.00146763
GO:0008289	lipid binding	4	10	7	17	0.000670578	0.00111161	0.000712541	0.00131315
GO:0008092	cytoskeletal protein binding	6	12	12	16	0.00100587	0.00133393	0.0012215	0.0012359
GO:0004518	nuclease activity	13	13	13	15	0.00217938	0.00144509	0.00132329	0.00115866
GO:0016049	cell growth	4	8	9	14	0.000670578	0.000889284	0.000916124	0.00108142
GO:0016032	viral life cycle	6	8	7	14	0.00100587	0.000889284	0.000712541	0.00108142
GO:0000228	nuclear chromosome	5	6	13	14	0.000838223	0.000666963	0.00132329	0.00108142
GO:0005216	ion channel activity	5	14	10	14	0.000838223	0.00155625	0.00101792	0.00108142
GO:0004871	signal transducer activity	5	13	8	13	0.000838223	0.00144509	0.000814332	0.00100417
GO:0005794	Golgi apparatus	6	8	11	13	0.00100587	0.000889284	0.00111971	0.00100417
GO:0005829	cytosol	6	12	15	12	0.00100587	0.00133393	0.00152687	0.000926927
GO:0019748	secondary metabolism	3	5	2	11	0.000502934	0.000555803	0.000203583	0.000849683
GO:0004721	phosphoprotein phosphatase activity	3	7	6	11	0.000502934	0.000778124	0.000610749	0.000849683
GO:0005576	extracellular region	3	5	7	10	0.000502934	0.000555803	0.000712541	0.000772439
GO:0005768	endosome	4	8	8	10	0.000670578	0.000889284	0.000814332	0.000772439
GO:0005929	cilium	4	9	8	10	0.000670578	0.00100044	0.000814332	0.000772439
GO:0005773	vacuole	5	8	9	10	0.000838223	0.000889284	0.000916124	0.000772439
GO:0007005	mitochondrion organization and biogenesis	1	7	4	9	0.000167645	0.000778124	0.000407166	0.000695195
GO:0004872	receptor activity	6	9	5	9	0.00100587	0.00100044	0.000508958	0.000695195
GO:0009536	plastid	5	9	6	8	0.000838223	0.00100044	0.000610749	0.000617951
GO:0016209	antioxidant activity	4	6	6	7	0.000670578	0.000666963	0.000610749	0.000540708
GO:0005840	ribosome	5	7	8	7	0.000838223	0.000778124	0.000814332	0.000540708
GO:0005635	nuclear membrane	3	5	4	6	0.000502934	0.000555803	0.000407166	0.000463464
GO:0005198	structural molecule activity	3	4	7	6	0.000502934	0.000444642	0.000712541	0.000463464
GO:0005730	nucleolus	3	2	2	5	0.000502934	0.000222321	0.000203583	0.00038622
GO:0003774	motor activity	3	4	3	5	0.000502934	0.000444642	0.000305375	0.00038622
GO:0008135	translation factor activity, nucleic acid binding	4	5	5	5	0.000670578	0.000555803	0.000508958	0.00038622
GO:0005815	microtubule organizing center	4	6	6	5	0.000670578	0.000666963	0.000610749	0.00038622
GO:0008037	cell recognition	0	1	1	4	0	0.000111161	0.000101792	0.000308976
GO:0003682	chromatin binding	3	2	5	4	0.000502934	0.000222321	0.000508958	0.000308976
GO:0045182	translation regulator activity	1	1	0	3	0.000167645	0.000111161	0	0.000231732
GO:0005578	extracellular matrix (sensu Metazoa)	1	0	2	3	0.000167645	0	0.000203583	0.000231732
GO:0003779	actin binding	1	2	2	3	0.000167645	0.000222321	0.000203583	0.000231732
GO:0005764	lysosome	2	1	3	3	0.000335289	0.000111161	0.000305375	0.000231732
GO:0005777	peroxisome	2	2	2	3	0.000335289	0.000222321	0.000203583	0.000231732
GO:0007028	cytoplasm organization and biogenesis	1	3	3	3	0.000167645	0.000333482	0.000305375	0.000231732
GO:0030246	carbohydrate binding	1	3	4	3	0.000167645	0.000333482	0.000407166	0.000231732
GO:0009579	thylakoid	6	5	1	3	0.00100587	0.000555803	0.000101792	0.000231732
GO:0030312	external encapsulating structure	6	7	7	3	0.00100587	0.000778124	0.000712541	0.000231732
GO:0005618	cell wall	3	4	5	2	0.000502934	0.000444642	0.000508958	0.000154488
GO:0019825	oxygen binding	0	0	1	1	0	0	0.000101792	7.72439e-05
GO:0005509	calcium ion binding	1	1	1	1	0.000167645	0.000111161	0.000101792	7.72439e-05
GO:0006118	electron transport	1	1	1	1	0.000167645	0.000111161	0.000101792	7.72439e-05
GO:0005615	extracellular space	1	1	2	1	0.000167645	0.000111161	0.000203583	7.72439e-05
GO:0005811	lipid particle	1	2	1	1	0.000167645	0.000222321	0.000101792	7.72439e-05
GO:0003700	transcription factor activity	1	1	3	1	0.000167645	0.000111161	0.000305375	7.72439e-05
GO:0030313	cell envelope	3	4	3	1	0.000502934	0.000444642	0.000305375	7.72439e-05
GO:0005326	neurotransmitter transporter activity	0	0	0	1	0	0	0	7.72439e-05
GO:0000229	cytoplasmic chromosome	0	1	1	0	0	0.000111161	0.000101792	0
	Total	5965	8996	9824	12946
