# Supplementary material for: Transcriptome analyses to investigate symbiotic relationships between marine protists
Source: Front Microbiol. 2015 Mar 17;6:98. doi: 10.3389/fmicb.2015.00098 (PMC4362344; doi:10.3389/fmicb.2015.00098)
Supplement: Supplementary file 1 [file DataSheet1.ZIP › Supplementary Table S3.xlsx]

## Sheet: Supplementary Table S3
Supplementary Table S3. Taxonomic composition, down to the genus level, for the ribosomal reads associated with Rhizaria. For each unigene the first 10 blastn hits were considered
Phylum	Class	Order	Suborder	Family	Genus	A. elongata	Collozoum sp.	S. streptacantha	A. scolymantha
Cercozoa						32	2	119	28
	Acetosporea			Haplosporidia	Unidentified	0	0	0	1
	Cercomonadida					1	0	0	5
				Cercomonadidae	Cercomonas	1	0	0	2
					Paracercomonas	0	0	0	1
				Heteromitidae	Bodomorpha	0	0	0	1
					Heteromita	0	0	0	1
	Chlorarachniophyceae					19	1	118	3
					Bigelowiella	3	0	8	0
					Chlorarachnion	2	0	1	0
					Gymnochlora	3	0	0	0
					Lotharella	10	1	103	3
					Norrisiella	1	0	6	0
	Phaeodarea					0	0	0	6
		Phaeoconchida		Concharidae	Conchellium	0	0	0	1
		Phaeocystida		Aulacanthidae	Aulacantha	0	0	0	1
		Phaeodendrida		Coelodendridae	Coelodendrum	0	0	0	1
		Phaeogromida		Challengeriidae	Challengeron	0	0	0	1
					Protocystis	0	0	0	1
		Phaeosphaerida		Aulosphaeridae	Aulosphaera	0	0	0	1
	Plasmodiophorida			Plasmodiophoridae	Plasmodiophora	2	1	1	7
	Silicofilosea					6	0	0	2
		Euglyphida		Paulinellidae	Paulinella	2	0	0	0
		Thaumatomonadida		Thaumatomastigidae	Protaspis	2	0	0	1
					Thaumatomastix	2	0	0	1
	Unclassified					4	0	0	4
					Gymnophrys	4	0	0	0
					Unidentified	0	0	0	4
Gromiida					Gromia	0	0	0	4
Radiolaria						137	22	584	18
	Acantharia					101	9	49	16
		Arthracanthida	Phyllacantha	Phyllostauridae	Acanthostaurus	13	0	3	1
					Amphistaurus	1	0	0	0
					Lonchostaurus	3	0	0	0
					Phyllostaurus	11	3	0	4
					Stauracantha	7	1	0	1
					Xiphacantha	10	2	0	2
			Sphaenacanthida	Acanthometridae	Acanthometra	8	0	0	0
					Amphilonche	5	0	3	0
				Dorataspididae	Lychnaspis	0	0	0	1
					Unclassified	1	0	0	0
		Chaunacanthida		Gigartacontidae	Amphiacon	0	0	1	0
					Gigartacon	0	0	8	2
				Stauraconidae	Heteracon	0	0	5	1
		Holacanthida		Acanthochiasmidae	Acanthocyrta	0	0	10	1
				Acanthoplegmidae	Acanthoplegma	0	0	3	0
		Symphyacanthida		Amphilithiidae	Amphibelone	15	1	0	1
				Pseudolithiidae	Haliommatidium	1	0	0	0
		Unclassified			Litholophus	0	0	3	1
					Unidentified	26	2	13	1
	Foraminifera					13	1	4	0
		Rotaliida	Rotaliacea	Rotaliidae	Ammonia	0	1	2	0
				Elphidiidae	Elphidium	3	0	2	0
			Globigerinacea	Globigerinidae	Globigerinoides	10	0	0	0
	Polycystinea					12	10	521	2
		Nassellaria		Theoperidae	Eucyrtidium	0	0	3	0
		Spumellaria		Actinommidae	Actinomma	5	1	8	2
					Hexacontium	2	0	63	0
				Collosphaeridae	Acrosphaera	0	1	0	0
					Siphonosphaera	0	1	0	0
				Collozoidae	Cladococcus	1	0	20	0
				Coccodiscidae	Cypassis	0	0	20	0
					Didymocyrtis	0	0	21	0
				Litheliidae	Larcopyle	2	0	41	0
				Pyloniidae	Phorticium	0	0	6	0
				Sphaerozoidae	Collozoum	0	2	2	0
					Sphaerozoum	0	1	2	0
				Spongodiscidae	Dicranastrum	0	0	31	0
					Dictyocoryne	1	1	28	0
					Euchitonia	0	0	31	0
					Spongaster	0	0	30	0
					Spongodiscus	0	0	63	0
					Triastrum	0	0	31	0
					Unidentified	1	0	113	0
					Stylochlamydium	0	0	1	0
					Unidentified	0	3	7	0
	Sticholonchida					10	1	7	0
				Sticholonchidae	Sticholonche	9	0	4	0
	Unclassified				Unidentified	1	1	3	0
Unclassified						3	2	93	1
					Dimorpha	2	0	0	0
					Unidentified	1	2	93	1
						172	26	796	51
