# Supplementary material for: Transcriptome analyses to investigate symbiotic relationships between marine protists
Source: Front Microbiol. 2015 Mar 17;6:98. doi: 10.3389/fmicb.2015.00098 (PMC4362344; doi:10.3389/fmicb.2015.00098)
Supplement: Supplementary file 1 [file DataSheet1.ZIP › Supplementary Table S4.xlsx]

## Sheet: Supplementary Table S4
Supplementary Table S4. List of Kyoto Encyclopedia of Genes and Genomes (KEGG) pathways found for the samples analysed in the present study.
	A. elongata	Collozoum sp.	S. streptacantha	A. scolymantha		A. elongata	Collozoum sp.	S. streptacantha	A. scolymantha
Total	1303	1665	2264	2047
	No of KEGG pathways					Proportion over the total KEGG pathways found
Purine metabolism	165	311	323	283		0.126631	0.186787	0.142668	0.138251
Thiamine metabolism	60	166	143	111		0.0460476	0.0996997	0.0631625	0.0542257
Oxidative phosphorylation	16	46	75	75		0.0122794	0.0276276	0.0331272	0.036639
Pyrimidine metabolism	51	48	82	68		0.0391404	0.0288288	0.0362191	0.0332193
Nitrogen metabolism	19	44	72	64		0.0145817	0.0264264	0.0318021	0.0312653
Carbon fixation pathways in prokaryotes	32	46	81	63		0.0245587	0.0276276	0.0357774	0.0307767
Citrate cycle (TCA cycle)	41	58	98	62		0.0314658	0.0348348	0.0432862	0.0302882
Aminoacyl-tR biosynthesis	31	42	28	55		0.0237913	0.0252252	0.0123675	0.0268686
Pyruvate metabolism	40	28	62	50		0.0306984	0.0168168	0.0273852	0.024426
Methane metabolism	36	44	33	49		0.0276285	0.0264264	0.014576	0.0239375
Valine, leucine and isoleucine degradation	27	35	64	49		0.0207214	0.021021	0.0282686	0.0239375
Glycolysis / Gluconeogenesis	39	29	63	48		0.0299309	0.0174174	0.0278269	0.0234489
Propanoate metabolism	26	32	57	43		0.019954	0.0192192	0.0251767	0.0210064
Fatty acid metabolism	26	29	42	40		0.019954	0.0174174	0.0185512	0.0195408
Glyoxylate and dicarboxylate metabolism	33	44	38	36		0.0253262	0.0264264	0.0167845	0.0175867
T cell receptor sigling pathway	8	37	20	33		0.00613968	0.0222222	0.00883392	0.0161212
Glycine, serine and threonine metabolism	21	30	30	33		0.0161167	0.018018	0.0132509	0.0161212
Amino sugar and nucleotide sugar metabolism	13	18	17	30		0.00997698	0.0108108	0.00750883	0.0146556
Galactose metabolism	6	4	5	29		0.00460476	0.0024024	0.00220848	0.0141671
Butanoate metabolism	29	22	51	29		0.0222563	0.0132132	0.0225265	0.0141671
Glutathione metabolism	22	22	28	28		0.0168841	0.0132132	0.0123675	0.0136786
Sphingolipid metabolism	3	1	1	26		0.00230238	0.000600601	0.000441696	0.0127015
Fatty acid biosynthesis	8	5	17	22		0.00613968	0.003003	0.00750883	0.0107474
Glycerolipid metabolism	3	9	4	21		0.00230238	0.00540541	0.00176678	0.0102589
Starch and sucrose metabolism	13	16	13	21		0.00997698	0.00960961	0.00574205	0.0102589
Carbon fixation in photosynthetic organisms	18	15	24	21		0.0138143	0.00900901	0.0106007	0.0102589
Alanine, aspartate and glutamate metabolism	22	20	43	21		0.0168841	0.012012	0.0189929	0.0102589
Phosphatidylinositol sigling system	1	10	4	20		0.00076746	0.00600601	0.00176678	0.0097704
Inositol phosphate metabolism	1	18	9	20		0.00076746	0.0108108	0.00397527	0.0097704
beta-Alanine metabolism	9	19	27	20		0.00690714	0.0114114	0.0119258	0.0097704
Cysteine and methionine metabolism	27	34	28	20		0.0207214	0.0204204	0.0123675	0.0097704
Arginine and proline metabolism	20	16	33	19		0.0153492	0.00960961	0.014576	0.00928188
One carbon pool by folate	7	21	14	18		0.00537222	0.0126126	0.00618375	0.00879336
Tryptophan metabolism	26	16	43	18		0.019954	0.00960961	0.0189929	0.00879336
Lysine degradation	24	20	45	18		0.018419	0.012012	0.0198763	0.00879336
Other glycan degradation	0	4	0	17		0	0.0024024	0	0.00830484
Various types of N-glycan biosynthesis	2	4	3	17		0.00153492	0.0024024	0.00132509	0.00830484
Tyrosine metabolism	12	9	14	17		0.00920952	0.00540541	0.00618375	0.00830484
Phenylalanine metabolism	28	9	26	17		0.0214889	0.00540541	0.0114841	0.00830484
Glycosaminoglycan degradation	0	3	1	15		0	0.0018018	0.000441696	0.0073278
Pentose phosphate pathway	24	11	17	15		0.018419	0.00660661	0.00750883	0.0073278
mTOR sigling pathway	1	21	4	14		0.00076746	0.0126126	0.00176678	0.00683928
Pentose and glucurote interconversions	9	11	6	14		0.00690714	0.00660661	0.00265018	0.00683928
Fructose and mannose metabolism	5	9	7	13		0.0038373	0.00540541	0.00309187	0.00635076
Glycosphingolipid biosynthesis - globo series	0	4	0	12		0	0.0024024	0	0.00586224
N-Glycan biosynthesis	2	1	3	12		0.00153492	0.000600601	0.00132509	0.00586224
Ascorbate and aldarate metabolism	7	12	6	12		0.00537222	0.00720721	0.00265018	0.00586224
Arachidonic acid metabolism	6	2	5	11		0.00460476	0.0012012	0.00220848	0.00537372
Histidine metabolism	7	7	6	11		0.00537222	0.0042042	0.00265018	0.00537372
Drug metabolism - other enzymes	5	2	19	11		0.0038373	0.0012012	0.00839223	0.00537372
Chloroalkane and chloroalkene degradation	8	7	7	11		0.00613968	0.0042042	0.00309187	0.00537372
Selenocompound metabolism	9	18	7	11		0.00690714	0.0108108	0.00309187	0.00537372
Drug metabolism - cytochrome P450	6	0	6	10		0.00460476	0	0.00265018	0.0048852
Glycerophospholipid metabolism	3	8	1	10		0.00230238	0.0048048	0.000441696	0.0048852
Glycosphingolipid biosynthesis - ganglio series	0	3	0	9		0	0.0018018	0	0.00439668
Metabolism of xenobiotics by cytochrome P450	9	0	6	9		0.00690714	0	0.00265018	0.00439668
Streptomycin biosynthesis	7	8	11	9		0.00537222	0.0048048	0.00485866	0.00439668
Phenylpropanoid biosynthesis	9	12	3	9		0.00690714	0.00720721	0.00132509	0.00439668
Porphyrin and chlorophyll metabolism	11	8	6	9		0.00844206	0.0048048	0.00265018	0.00439668
Phenylalanine, tyrosine and tryptophan biosynthesis	13	5	7	9		0.00997698	0.003003	0.00309187	0.00439668
Toluene degradation	7	8	21	9		0.00537222	0.0048048	0.00927562	0.00439668
Benzoate degradation	17	3	27	9		0.0130468	0.0018018	0.0119258	0.00439668
Steroid hormone biosynthesis	2	1	2	8		0.00153492	0.000600601	0.000883392	0.00390816
Retinol metabolism	6	0	4	8		0.00460476	0	0.00176678	0.00390816
Primary bile acid biosynthesis	6	2	16	7		0.00460476	0.0012012	0.00706714	0.00341964
Synthesis and degradation of ketone bodies	10	8	10	7		0.0076746	0.0048048	0.00441696	0.00341964
Limonene and pinene degradation	7	6	19	7		0.00537222	0.0036036	0.00839223	0.00341964
Biosynthesis of unsaturated fatty acids	13	2	22	7		0.00997698	0.0012012	0.00971731	0.00341964
Valine, leucine and isoleucine biosynthesis	9	6	25	7		0.00690714	0.0036036	0.0110424	0.00341964
Pantothete and CoA biosynthesis	2	3	11	6		0.00153492	0.0018018	0.00485866	0.00293112
C5-Branched dibasic acid metabolism	5	4	16	6		0.0038373	0.0024024	0.00706714	0.00293112
Taurine and hypotaurine metabolism	1	1	14	5		0.00076746	0.000600601	0.00618375	0.0024426
Nicotite and nicotimide metabolism	2	5	8	5		0.00153492	0.003003	0.00353357	0.0024426
alpha-Linolenic acid metabolism	5	1	16	5		0.0038373	0.000600601	0.00706714	0.0024426
Cyanoamino acid metabolism	8	6	6	5		0.00613968	0.0036036	0.00265018	0.0024426
Terpenoid backbone biosynthesis	9	7	9	5		0.00690714	0.0042042	0.00397527	0.0024426
Styrene degradation	0	4	5	4		0	0.0024024	0.00220848	0.00195408
phthalene degradation	5	0	3	4		0.0038373	0	0.00132509	0.00195408
Caprolactam degradation	6	2	17	4		0.00460476	0.0012012	0.00750883	0.00195408
Fatty acid elongation	7	2	17	4		0.00537222	0.0012012	0.00750883	0.00195408
Geraniol degradation	7	3	18	4		0.00537222	0.0018018	0.00795053	0.00195408
Sulfur metabolism	11	8	8	4		0.00844206	0.0048048	0.00353357	0.00195408
Ether lipid metabolism	0	1	0	3		0	0.000600601	0	0.00146556
Riboflavin metabolism	1	1	3	3		0.00076746	0.000600601	0.00132509	0.00146556
Tropane, piperidine and pyridine alkaloid biosynthesis	1	2	5	3		0.00076746	0.0012012	0.00220848	0.00146556
Ubiquinone and other terpenoid-quinone biosynthesis	5	1	2	3		0.0038373	0.000600601	0.000883392	0.00146556
Aminobenzoate degradation	7	2	19	3		0.00537222	0.0012012	0.00839223	0.00146556
Caffeine metabolism	0	0	1	2		0	0	0.000441696	0.00097704
Tetracycline biosynthesis	0	0	1	2		0	0	0.000441696	0.00097704
Novobiocin biosynthesis	1	0	1	2		0.00076746	0	0.000441696	0.00097704
Biosynthesis of ansamycins	0	1	2	2		0	0.000600601	0.000883392	0.00097704
Isoquinoline alkaloid biosynthesis	1	2	1	2		0.00076746	0.0012012	0.000441696	0.00097704
Linoleic acid metabolism	1	3	0	2		0.00076746	0.0018018	0	0.00097704
Glucosinolate biosynthesis	0	1	5	2		0	0.000600601	0.00220848	0.00097704
Dioxin degradation	4	0	2	2		0.00306984	0	0.000883392	0.00097704
Xylene degradation	4	0	2	2		0.00306984	0	0.000883392	0.00097704
Folate biosynthesis	4	7	2	2		0.00306984	0.0042042	0.000883392	0.00097704
Mucin type O-Glycan biosynthesis	0	0	0	2		0	0	0	0.00097704
Butirosin and neomycin biosynthesis	0	0	1	1		0	0	0.000441696	0.00048852
Ethylbenzene degradation	1	0	0	1		0.00076746	0	0	0.00048852
Phosphote and phosphite metabolism	0	0	4	1		0	0	0.00176678	0.00048852
Lipoic acid metabolism	3	1	0	1		0.00230238	0.000600601	0	0.00048852
Lysine biosynthesis	1	3	4	1		0.00076746	0.0018018	0.00176678	0.00048852
Vitamin B6 metabolism	3	2	2	1		0.00230238	0.0012012	0.000883392	0.00048852
Biosynthesis of vancomycin group antibiotics	2	2	5	1		0.00153492	0.0012012	0.00220848	0.00048852
Peptidoglycan biosynthesis	1	6	7	1		0.00076746	0.0036036	0.00309187	0.00048852
Polyketide sugar unit biosynthesis	5	3	6	1		0.0038373	0.0018018	0.00265018	0.00048852
Betalain biosynthesis	0	0	0	1		0	0	0	0.00048852
Flavonoid biosynthesis	0	0	0	1		0	0	0	0.00048852
Glycosylphosphatidylinositol(GPI)-anchor biosynthesis	0	0	0	1		0	0	0	0.00048852
Steroid biosynthesis	0	0	0	1		0	0	0	0.00048852
Zeatin biosynthesis	3	0	2	0		0.00230238	0	0.000883392	0
Photosynthesis	2	0	0	0		0.00153492	0	0	0
beta-Lactam resistance	1	0	1	0		0.00076746	0	0.000441696	0
Penicillin and cephalosporin biosynthesis	1	0	1	0		0.00076746	0	0.000441696	0
D-Glutamine and D-glutamate metabolism	0	4	0	0		0	0.0024024	0	0
Nitrotoluene degradation	0	3	1	0		0	0.0018018	0.000441696	0
Atrazine degradation	0	1	0	0		0	0.000600601	0	0
Chlorocyclohexane and chlorobenzene degradation	0	1	0	0		0	0.000600601	0	0
Glycosaminoglycan biosynthesis - keratan sulfate	0	1	0	0		0	0.000600601	0	0
Glycosphingolipid biosynthesis - lacto and neolacto series	0	1	0	0		0	0.000600601	0	0
Monoterpenoid biosynthesis	0	1	0	0		0	0.000600601	0	0
Biotin metabolism	0	0	1	0		0	0	0.000441696	0
Steroid degradation	0	0	1	0		0	0	0.000441696	0
Total	1303	1665	2264	2047
	98	101	105	111
