# Supplementary material for: Transcriptome analyses to investigate symbiotic relationships between marine protists
Source: Front Microbiol. 2015 Mar 17;6:98. doi: 10.3389/fmicb.2015.00098 (PMC4362344; doi:10.3389/fmicb.2015.00098)
Supplement: Supplementary file 1 [file DataSheet1.ZIP › Supplementary Table S5.xlsx]

## Sheet: Supplementary Table S5
Supplementary Table S5. Genes associated with photosymbiosis occurring in blastx results and GO terms from our specimens
Protein	Reference	A. elongata		A. scolymantha		Collozoum sp.		S. streptacantha
		Blastx	GO	Blastx	GO	Blastx	GO	Blastx	GO
Glutamate dehydrogenase	Meyer and Weis 2012	486	10	2300	20	7075	8	3846	50
Glutathione S-transferase	Meyer and Weis 2012	196	0	248	1	294	0	99	0
Lectin		192	4	693	6	530	5	330	29
Glutamine synthetase	Meyer and Weis 2012	179	0	187	8	215	9	123	0
Lipase	Yuyama et al 2014	134	2	685	46	706	30	315	5
phospholipase	Schwarz et al. 2008	105	2	381	40	205	16	168	5
ABC transporter	Meyer and Weis 2012	75	86	476	236	292	77	150	81
Thrombospondin	Meyer and Weis 2012	69	2	218	4	171	0	81	9
BCL2-associated X	Meyer and Weis 2012	69	0	0	0	4	0	2	0
Toll like receptor	Meyer and Weis 2012	66	0	169	0	104	0	36	0
Carbonic anhydrase	Meyer and Weis 2012	54	6	67	8	85	0	65	6
c-type lectin		45	0	51	0	41	1	18	0
TNFR-associated	Meyer and Weis 2012	39	0	145	0	98	0	47	0
P-type ATPase	Meyer and Weis 2012	35	11	64	125	61	75	20	0
Superoxide dismutase	Meyer and Weis 2012	34	4	179	19	74	7	62	10
Ferritin	Meyer and Weis 2012	31	0	184	1	106	0	52	0
Catalase	Meyer and Weis 2012	27	22	56	21	34	0	20	34
O-methyl-transferase	Meyer and Weis 2012	21	7	99	22	120	61	73	5
Mannose specific lectin	Meyer and Weis 2012	19	0	40	0	21	0	16	0
Peroxiredoxin	Meyer and Weis 2012	14	3	79	9	55	16	34	2
Sulfate transporter	Yuyama et al 2012	13	0	23	24	34	0	20	3
Aquaporin	Meyer and Weis 2012	13	0	88	0	156	0	86	0
NADPH oxidase	Meyer and Weis 2012	12	0	25	0	23	8	14	2
Scavenger receptor	Meyer and Weis 2012	10	0	80	0	43	0	34	0
Glutathione reductase	Meyer and Weis 2012	9	23	14	11	11	17	9	15
Nitric Oxide synthase	Meyer and Weis 2012	8	2	65	19	66	5	24	10
Dehydroquinate synthase	Meyer and Weis 2012	6	63	6	7	4	35	0	17
NPC1	Meyer and Weis 2012	5	0	10	0	6	0	3	0
Rab GTPase	Meyer and Weis 2012	4	2	55	33	66	26	37	5
Glutathione peroxidase	Meyer and Weis 2012	4	0	37	5	52	0	15	0
Vacuolar ATPase	Meyer and Weis 2012	3	0	14	0	14	23	11	8
chromobox homolog	Schwarz et al. 2008	3	11	42	0	34	0	17	0
leucine carboxyl methyltransferase	Schwarz et al. 2008	3	0	1	0	33	5	1	0
Mannose binding lectin	Meyer and Weis 2012	2	0	12	0	11	0	3	0
Mannose receptor	Meyer and Weis 2012	2	0	18	0	36	0	17	0
Complement component C3	Meyer and Weis 2012	2	0	6	0	17	0	9	0
Fasciclin	Meyer and Weis 2012	2	0	12	0	20	0	2	0
Fasciclin I	Meyer and Weis 2012	2	0	3	0	6	0	0	0
Nonribosomal peptide synthetase	Meyer and Weis 2012	2	0	18	4	10	0	13	0
Caspase 8	Meyer and Weis 2012	2	0	11	0	14	0	8	0
calumenin	Meyer and Weis 2012	1	0	12	1	10	0	3	0
Fluorescent proteins	Meyer and Weis 2012	1	0	4	0	1	0	1	0
Millectin		0	0	0	0	0	0	0	0
Tachylectin		0	0	0	0	0	0	10	0
Mannan binding serine peptidase	Meyer and Weis 2012	0	0	0	0	0	0	0	0
Scavenger receptor class B	Meyer and Weis 2012	0	0	17	0	8	0	16	0
Thrombospondin 1	Meyer and Weis 2012	0	0	8	0	2	0	6	0
NOD-like receptor	Meyer and Weis 2012	0	0	0	7	0	0	0	0
NB-ARC	Meyer and Weis 2012	0	0	4	0	2	0	6	0
glutamylcarboxylase	Meyer and Weis 2012	0	0	0	0	0	0	0	0
vitamin k epoxide reductase	Meyer and Weis 2012	0	0	4	0	6	0	1	0
Autophagy specific	Meyer and Weis 2012	0	0	4	0	0	0	2	0
ATP-grasp	Meyer and Weis 2012	0	0	0	1	0	0	0	0
Sphingosine kinase 1	Meyer and Weis 2012	0	0	1	0	2	0	1	0
Sphingosine-1-phosphate Phosphatase 1	Meyer and Weis 2012	0	0	0	0	0	0	0	0
TGF beta	Meyer and Weis 2012	0	0	18	0	9	0	12	0
Peripilin	Meyer and Weis 2012	0	0	0	0	0	0	0	0
NPC2	Meyer and Weis 2012	0	0	2	0	2	0	4	0
γ-Glutamylcysteine synthetase	Meyer and Weis 2012	0	0	0	0	0	0	0	0
Glutathione synthase	Meyer and Weis 2012	0	16	0	0	0	0	0	0
Homothorax I, homeodomain	Schwarz et al. 2008	0	0	0	0	0	0	0	0
THAP DNA binding domain	Schwarz et al. 2008	0	0	0	0	0	0	0	0
type III collagen	Schwarz et al. 2008	0	0	0	0	0	0	0	0
