# Supplementary material for: Transcriptome analyses to investigate symbiotic relationships between marine protists
Source: Front Microbiol. 2015 Mar 17;6:98. doi: 10.3389/fmicb.2015.00098 (PMC4362344; doi:10.3389/fmicb.2015.00098)
Supplement: Supplementary file 1 [file DataSheet1.ZIP › Supplementary Table S6.xlsx]

## Sheet: Supplementary Table S6
Supplementary Table S6. Taxonomic composition, down to the genus level, for the ribosomal reads associated with photosynthetic unicellular eukaryotes, for the samples analysed in the present study. For each read the first ten blastn results are considered.
Phylum	Class	Order	Family	Genus	A. elongata	Collozoum sp.Collozoum sp.Collozoum sp.Collozoum sp.Collozoum sp.Collozoum sp.Collozoum sp.Collozoum sp.Collozoum sp.	S. streptacantha	A. scolymantha
Cercozoa	Chlorarachniophyceae				19	1	118	3
				Bigelowiella	3	0	8	0
				Chlorarachnion	2	0	1	0
				Gymnochlora	3	0	0	0
				Lotharella	10	1	103	3
				Norrisiella	1	0	6	0
Alveolata	Dinophyceae				3	45	3	20
		Gonyaulacales	Amphidomataceae	Azadinium	0	7	0	0
			Ceratiaceae	Neoceratium	0	0	0	2
			Gonyaulacaceae	Alexandrium	0	4	0	1
		Gymnodiniales	Gymnodiniaceae	Akashiwo	1	2	0	1
				Cochlodinium	0	1	0	1
				Gymnodinium	1	3	1	6
				Karlodinium	0	7	0	0
				Lepidodinium	0	0	0	1
			Polykrikaceae	Pheopolykrikos	0	0	1	0
			Kareniaceae	Karenia	0	0	0	1
				Takayama	0	2	0	0
		Peridiniales	Heterocapsaceae	Heterocapsa	0	2	0	1
			Peridiniaceae	Ensiculifera	0	2	0	0
				Pentapharsodinium	0	3	0	0
				Peridinium	0	1	0	0
				Scrippsiella	0	2	0	3
			unclassified Peridiniales	Rhinodinium	0	1	0	0
		Prorocentrales	Prorocentraceae	Prorocentrum	1	6	1	2
		Unclassified		Duboscquodinium	0	1	0	1
				Stoeckeria	0	1	0	0
Heterokontophyta					7	5	8	3
	Bacillariophyceae				7	4	4	3
		Chaetocerotales	Chaetocerotaceae	Chaetoceros	2	3	2	3
			Hemidiscaceae	Actinocyclus	1	0	0	0
		Eupodiscales	Eupodiscaceae	Odontella	1	0	0	0
		Melosirales	Stephanopyxidaceae	Stephanopyxis	1	0	0	0
		Naviculales	Naviculaceae	Navicula	0	0	1	0
		Paraliales	Incertae sedis	Paralia	1	0	0	0
		Rhizosoleniales	Rhizosoleniaceae	Rhizosolenia	1	0	0	0
		Thalassiosirales	Skeletonemaceae	Skeletonema	0	0	1	0
			Thalassiosiraceae	Cyclotella	0	1	0	0
	Dictyochophyceae		Incertae sedis	Pseudochattonella	0	0	2	0
	Raphidophyceae	Chattonellales	Chattonellaceae	Heterosigma	0	0	1	0
	Synurophyceae	Synurales	Mallomonadaceae	Mallomonas	0	1	0	0
	Xanthophyceae	Vaucheriales	Vaucheriaceae	Vaucheria	0	0	1	0
Haptophyta					9	0	0	2
	Pavlovophyceae				2	0	0	0
		Pavlovales	Pavlovaceae	Exanthemachrysis	1	0	0	0
				Rebecca	1	0	0	0
	Prymnesiophyceae				7	0	0	2
		Coccolithales	Hymenomonaceae	Ochrosphaera	0	0	0	1
		Isochrysidales	Noelarhabdaceae	Emiliania	0	0	0	1
		Phaeocystales	Phaeocystaceae	Phaeocystis	5	0	0	0
		Prymnesiales	Chrysochromulinaceae	Chrysochromulina	1	0	0	0
			Prymnesiaceae	Prymnesium	1	0	0	0
Cryptophyta	Cryptophyceae				4	0	1	0
		Cryptomonadales	Cryptomonadaceae	Goniomonas	0	0	1	0
				Cryptomonas	1	0	0	0
		Pyrenomonadales	Geminigeraceae	Guillardia	1	0	0	0
			Pyrenomonadaceae	Storeatula	2	0	0	0
Archaeoplastida					7	2	16	1
	Bangiophyceae	Porphyridiales	Porphyridiaceae	Porphiridium	1	0	0	0
	Chlorodendrophyceae	Chlorodendrales	Chlorodendraceae	Tetraselmis	0	0	1	0
	Chlorophyceae				0	0	1	1
				Chlamydomonas	0	0	1	0
			Dunaliellaceae	Dunaliella	0	0	0	1
	Coleochaetophyceae	Coleochaetales	Coleochaetaceae	Coleochaete	0	0	1	0
	Glaucophyceae	Glaucocystales	Glaucocystaceae	Glaucocystis	1	0	1	0
	Mamiellophyceae				0	0	4	0
		Dolichomastigales	Dolichomastigaceae	Crustomastix	0	0	1	0
		Mamiellales	Mamiellaceae	Mantoniella	0	0	1	0
		Mamiellales	Monomastigaceae	Monomastix	0	0	2	0
	Nephrophyceae	Nephroselmidales	Nephroselmidaceae	Nephroselmis	1	0	0	0
	Pedinophyceae	Pedinomonadales	Pedinomonadaceae	Pedinomonas	0	0	3	0
	Prasinophyceae				4	0	2	0
		Pseudoscourfieldiales	Pycnococcaceae	Prasinoderma	3	0	0	0
		Unclassified			1	0	2	0
	Trebouxiophyceae				0	2	3	0
				Prototheca	0	0	1	0
			Prasiolaceae	Stichococcus	0	0	2	0
					49	53	146	29
